# Supplementary material for: Molecular self-assembly strategy tuning a dry crosslinking protein patch for biocompatible and biodegradable haemostatic sealing
Source: Nat Commun. 2025 Feb 7;16:1437. doi: 10.1038/s41467-025-56726-9 (PMC11806104; doi:10.1038/s41467-025-56726-9)
Supplement: Supplementary file 11 — Source Data [file 41467_2025_56726_MOESM11_ESM.xlsx]

## Sheet: Figure 1
Figure 1c						Figure 1d						Figure 1g						Figure 1h
	Fg		FgC6			Fg	Fg	FgC6	FgC6			Fg	Fg	FgC6	FgC6			FpA	FpA	FpB	FpB
Time	Complex viscosity	Time	Complex viscosity			G'	G''	G'	G''			q	I(q)	q	I(q)			Fg	FgC6	Fg	FgC6
min	Pa·s	min	Pa·s			Pa	Pa	Pa	Pa			nm-1	arb. units	nm-1	arb. units			%	%	%	%
0.1293	2.07141	0.12486	11.2231			1.50638	14.1005	70.2151	27.7679			0.00302	2773.02	0.00302	13236.8			91.0674	114.917	100.136	114.86
0.204	1.98613	0.19742	11.5715			1.37417	13.0372	73.6379	30.6074			0.00321	2370.04	0.00321	11537.2			94.0563	89.9085	99.2352	91.0165
0.27718	2.06458	0.26982	11.0246			1.09068	13.8045	71.8501	28.4062			0.00339	2073.24	0.00339	10221			114.876	106.499	100.629	101.268
0.35134	2.09223	0.34264	11.1558									0.00357	1834.72	0.00357	9116.1
0.42499	2.26762	0.41657	11.2004									0.00376	1635.01	0.00376	8147.13
0.49882	2.26652	0.48907	11.9356									0.00394	1487.2	0.00394	7377.72
0.57208	2.22951	0.56249	12.0532									0.00412	1376.89	0.00412	6738.53
0.64624	2.1274	0.63496	11.7186									0.00431	1278.71	0.00431	6158.43
0.71922	2.11402	0.70858	11.8424									0.00449	1192.39	0.00449	5646.97
0.79369	2.08634	0.78161	11.6304									0.00467	1117.04	0.00467	5199.05
0.86675	2.11218	0.85469	12.0368									0.00486	1061.02	0.00486	4813.42
0.94058	2.09856	0.92727	11.6462									0.00504	1010.84	0.00504	4470.27
1.01356	2.19974	1.00079	11.9024									0.00522	967.448	0.00522	4145.59
1.0884	2.18324	1.07384	11.9149									0.00541	922.139	0.00541	3869.25
1.16151	2.22396	1.14687	11.8687									0.00559	887.764	0.00559	3611.14
1.23516	2.2496	1.21987	12.0684									0.00577	850.551	0.00577	3376.77
1.30837	2.15909	1.29281	12.4848									0.00596	819.936	0.00596	3160.32
1.38241	2.20136	1.3668	12.2829									0.00614	791.49	0.00614	2963.14
1.45585	2.19227	1.43978	12.3725									0.00632	766.974	0.00632	2780.78
1.5288	2.08323	1.51364	12.2045									0.00651	740.473	0.00651	2610.37
1.6034	2.12788	1.58661	12.0619									0.00669	714.839	0.00669	2461.93
1.6767	2.13644	1.66049	12.0401									0.00687	696.487	0.00687	2329.87
1.75125	2.21426	1.73294	12.1678									0.00706	676.311	0.00706	2204.39
1.82461	2.29871	1.80622	12.1972									0.00724	660.803	0.00724	2081.91
1.8993	2.25556	1.8783	12.3683									0.00742	646.038	0.00742	1975.29
1.97261	2.32161	1.9516	12.5202									0.00761	626.906	0.00761	1873.6
2.04648	2.26096	2.02406	12.5916									0.00779	612.462	0.00779	1773.13
2.11969	2.23539	2.0964	12.5968									0.00797	596.93	0.00797	1684.05
												0.00815	580.788	0.00815	1603.03
												0.00834	568.349	0.00834	1525.97
												0.00852	558.113	0.00852	1453.66
												0.0087	545.824	0.0087	1388.62
												0.00889	532.373	0.00889	1321.71
												0.00907	522.895	0.00907	1261.47
												0.00925	510.892	0.00925	1208.17
												0.00944	501.73	0.00944	1155.36
												0.00962	491.13	0.00962	1106.86
												0.0098	478.818	0.0098	1062.55
												0.00999	471.492	0.00999	1015.38
												0.01017	463.402	0.01017	973.812
												0.01035	455.324	0.01035	937.42
												0.01054	444.693	0.01054	901.573
												0.01072	436.537	0.01072	867.9
												0.0109	428.515	0.0109	839.514
												0.01109	418.783	0.01109	804.316
												0.01127	412.475	0.01127	776.339
												0.01145	404.266	0.01145	745.688
												0.01164	397.758	0.01164	720.43
												0.01182	390.785	0.01182	696.94
												0.012	384.481	0.012	672.598
												0.01219	376.939	0.01219	648.057
												0.01237	370.884	0.01237	630.46
												0.01255	365.066	0.01255	610.976
												0.01274	358.384	0.01274	589.992
												0.01292	353.758	0.01292	569.868
												0.0131	347.485	0.0131	553.908
												0.01329	341.101	0.01329	537.9
												0.01347	334.974	0.01347	522.525
												0.01365	328.694	0.01365	507.411
												0.01384	324.16	0.01384	493.573
												0.01402	320.409	0.01402	480.471
												0.0142	315.42	0.0142	466.345
												0.01439	312.532	0.01439	454.852
												0.01457	306.069	0.01457	444.253
												0.01475	302.184	0.01475	432.577
												0.01494	298.271	0.01494	420.937
												0.01512	292.153	0.01512	409.168
												0.0153	288.081	0.0153	399.074
												0.01549	282.861	0.01549	389.093
												0.01567	277.743	0.01567	379.547
												0.01585	275.375	0.01585	371.035
												0.01604	272.624	0.01604	362.364
												0.01622	268.053	0.01622	354.606
												0.0164	264.838	0.0164	347.21
												0.01658	260.304	0.01658	339.425
												0.01677	257.323	0.01677	333.278
												0.01695	253.583	0.01695	326.608
												0.01713	250.876	0.01713	319.305
												0.01732	246.685	0.01732	313.842
												0.0175	243.954	0.0175	307.268
												0.01768	240.884	0.01768	301.709
												0.01787	238.587	0.01787	296.26
												0.01805	235.345	0.01805	291.02
												0.01823	231.997	0.01823	284.454
												0.01842	229.049	0.01842	279.497
												0.0186	225.991	0.0186	274.945
												0.01878	223.188	0.01878	271.013
												0.01897	221.96	0.01897	266.387
												0.01915	219.468	0.01915	262.416
												0.01933	216.26	0.01933	258.05
												0.01952	213.107	0.01952	253.915
												0.0197	211.339	0.0197	249.11
												0.01988	209.721	0.01988	245.88
												0.02007	207.707	0.02007	243.585
												0.02025	204.804	0.02025	239.318
												0.02043	202.162	0.02043	234.844
												0.02062	199.496	0.02062	231.834
												0.0208	198.406	0.0208	228.93
												0.02098	196.485	0.02098	226.394
												0.02117	193.452	0.02117	221.907
												0.02135	191.762	0.02135	217.911
												0.02153	190.217	0.02153	216.381
												0.02172	189.293	0.02172	213.848
												0.0219	187.057	0.0219	211.095
												0.02208	184.251	0.02208	208.018
												0.02227	182.558	0.02227	205.844
												0.02245	180.796	0.02245	202.132
												0.02263	179.622	0.02263	199.604
												0.02282	177.835	0.02282	197.568
												0.023	175.388	0.023	194.486
												0.02318	173.665	0.02318	191.856
												0.02337	172.756	0.02337	189.5
												0.02355	171.312	0.02355	186.801
												0.02373	168.199	0.02373	184.428
												0.02392	166.388	0.02392	182.655
												0.0241	165.268	0.0241	179.946
												0.02428	163.73	0.02428	177.848
												0.02446	162.376	0.02446	176.034
												0.02465	160.103	0.02465	174.139
												0.02483	158.421	0.02483	171.841
												0.02501	156.647	0.02501	169.823
												0.0252	155.155	0.0252	166.731
												0.02538	154.643	0.02538	165.405
												0.02556	152.364	0.02556	163.847
												0.02575	150.366	0.02575	161.478
												0.02593	150.005	0.02593	159.241
												0.02611	149.078	0.02611	157.557
												0.0263	147.256	0.0263	155.864
												0.02648	145.221	0.02648	154.191
												0.02666	144.405	0.02666	152.028
												0.02685	143.539	0.02685	149.729
												0.02703	142.3	0.02703	148.981
												0.02721	140.574	0.02721	146.883
												0.0274	139.114	0.0274	145.592
												0.02758	137.78	0.02758	143.666
												0.02776	136.399	0.02776	142.258
												0.02795	135.352	0.02795	141.464
												0.02813	133.786	0.02813	139.376
												0.02831	132.598	0.02831	138.302
												0.0285	131.448	0.0285	137.084
												0.02868	130.096	0.02868	135.537
												0.02886	129.083	0.02886	134.249
												0.02905	127.655	0.02905	133.021
												0.02923	126.127	0.02923	132.126
												0.02941	125.77	0.02941	130.25
												0.0296	124.904	0.0296	129.175
												0.02978	123.84	0.02978	127.619
												0.02996	123.019	0.02996	126.253
												0.03015	122.428	0.03015	124.858
												0.03033	121.053	0.03033	123.37
												0.03051	119.746	0.03051	122.57
												0.0307	118.35	0.0307	121.567
												0.03088	118.103	0.03088	120.146
												0.03106	117.016	0.03106	119.417
												0.03125	116.47	0.03125	117.866
												0.03143	115.471	0.03143	116.924
												0.03161	114.166	0.03161	116.234
												0.0318	113.669	0.0318	115.385
												0.03198	112.587	0.03198	113.694
												0.03216	112.3	0.03216	112.565
												0.03235	111.54	0.03235	111.807
												0.03253	110.315	0.03253	110.444
												0.03271	109.377	0.03271	109.727
												0.03289	108.453	0.03289	108.756
												0.03308	107.937	0.03308	107.758
												0.03326	106.76	0.03326	107.177
												0.03344	106.354	0.03344	106.752
												0.03363	105.785	0.03363	105.187
												0.03381	104.744	0.03381	104.285
												0.03399	104.005	0.03399	103.565
												0.03418	103.495	0.03418	103.183
												0.03436	102.697	0.03436	102.156
												0.03454	101.507	0.03454	101.324
												0.03473	101.354	0.03473	100.47
												0.03491	100.738	0.03491	99.4262
												0.03509	99.471	0.03509	99.1955
												0.03528	98.8546	0.03528	98.7037
												0.03546	98.2368	0.03546	97.6698
												0.03564	97.672	0.03564	96.837
												0.03583	97.6457	0.03583	96.2582
												0.03601	96.5831	0.03601	95.6088
												0.03619	95.6228	0.03619	94.79
												0.03638	95.0666	0.03638	94.3129
												0.03656	94.1881	0.03656	93.864
												0.03674	93.9014	0.03674	92.9455
												0.03693	93.4627	0.03693	92.5163
												0.03711	92.7292	0.03711	91.9623
												0.03729	92.2907	0.03729	90.8858
												0.03748	91.6752	0.03748	90.0207
												0.03766	91.1766	0.03766	89.435
												0.03784	90.6404	0.03784	89.218
												0.03803	90.2508	0.03803	88.608
												0.03821	90.0628	0.03821	88.0541
												0.03839	89.1816	0.03839	87.1916
												0.03858	88.3273	0.03858	86.5627
												0.03876	87.6879	0.03876	86.2074
												0.03894	87.0939	0.03894	85.9666
												0.03913	86.4709	0.03913	84.9886
												0.03931	86.2225	0.03931	84.4552
												0.03949	85.7423	0.03949	83.8709
												0.03968	85.0667	0.03968	83.033
												0.03986	84.5203	0.03986	82.7886
												0.04004	83.5636	0.04004	82.6952
												0.04023	83.1343	0.04023	81.5972
												0.04041	83.2617	0.04041	80.9368
												0.04059	82.3941	0.04059	80.4236
												0.04077	81.9888	0.04077	79.7424
												0.04096	81.3061	0.04096	79.364
												0.04114	81.0343	0.04114	79.0228
												0.04132	80.3747	0.04132	78.1634
												0.04151	79.9289	0.04151	77.7245
												0.04169	79.3728	0.04169	77.4882
												0.04187	78.9179	0.04187	76.9235
												0.04206	78.4767	0.04206	76.5123
												0.04224	77.8756	0.04224	76.4782
												0.04242	77.6911	0.04242	76.0248
												0.04261	76.8553	0.04261	75.0241
												0.04279	76.2694	0.04279	74.3662
												0.04297	76.0814	0.04297	73.9123
												0.04316	76.0456	0.04316	73.5773
												0.04334	75.3887	0.04334	73.2934
												0.04352	74.9276	0.04352	72.7308
												0.04371	74.5719	0.04371	72.1997
												0.04389	73.8193	0.04389	72.0408
												0.04407	73.3881	0.04407	71.6471
												0.04426	72.8943	0.04426	71.0951
												0.04444	72.3645	0.04444	70.8761
												0.04462	72.3162	0.04462	70.2556
												0.04481	72.0822	0.04481	69.667
												0.04499	71.2695	0.04499	69.1994
												0.04517	70.6517	0.04517	68.8485
												0.04536	70.4601	0.04536	68.5728
												0.04554	70.204	0.04554	68.0151
												0.04572	69.5759	0.04572	67.8459
												0.04591	69.1025	0.04591	67.0881
												0.04609	68.802	0.04609	66.9767
												0.04627	68.3097	0.04627	66.3727
												0.04646	67.795	0.04646	66.2379
												0.04664	67.3282	0.04664	65.9386
												0.04682	67.0794	0.04682	65.2068
												0.04701	66.7965	0.04701	64.6682
												0.04719	66.5792	0.04719	64.5344
												0.04737	65.8404	0.04737	64.5748
												0.04756	65.4525	0.04756	63.9548
												0.04774	65.155	0.04774	63.5027
												0.04792	64.9351	0.04792	63.198
												0.04811	64.2664	0.04811	62.9197
												0.04829	63.7081	0.04829	62.5994
												0.04847	63.3959	0.04847	62.3535
												0.04866	63.3886	0.04866	61.8174
												0.04884	62.9793	0.04884	61.5899
												0.04902	62.5303	0.04902	61.0402
												0.0492	62.0421	0.0492	60.6686
												0.04939	61.5991	0.04939	60.0998
												0.04957	61.3187	0.04957	59.7085
												0.04975	60.8983	0.04975	59.6913
												0.04994	60.3901	0.04994	59.4273
												0.05012	60.1295	0.05012	59.1354
												0.0503	59.9961	0.0503	58.66
												0.05049	59.7579	0.05049	58.3689
												0.05067	59.2619	0.05067	58.1092
												0.05085	59.0047	0.05085	57.7079
												0.05104	58.3461	0.05104	57.3692
												0.05122	57.8752	0.05122	57.1663
												0.0514	57.824	0.0514	56.9678
												0.05159	57.6266	0.05159	56.4308
												0.05177	57.1174	0.05177	56.2101
												0.05195	56.6027	0.05195	56.1272
												0.05214	56.4842	0.05214	55.7993
												0.05232	56.3232	0.05232	55.346
												0.0525	56.0393	0.0525	55.0954
												0.05269	55.8454	0.05269	55.006
												0.05287	55.3142	0.05287	54.5339
												0.05305	54.9166	0.05305	54.1592
												0.05324	54.6044	0.05324	53.8048
												0.05342	54.4791	0.05342	53.8647
												0.0536	54.3001	0.0536	53.3513
												0.05379	53.7249	0.05379	53.1905
												0.05397	53.6234	0.05397	52.826
												0.05415	53.3804	0.05415	52.6646
												0.05434	52.8905	0.05434	52.5897
												0.05452	52.835	0.05452	52.108
												0.0547	52.7204	0.0547	51.8146
												0.05489	52.1431	0.05489	51.787
												0.05507	51.6663	0.05507	51.6367
												0.05525	51.3308	0.05525	51.3651
												0.05544	51.4561	0.05544	51.014
												0.05562	51.0172	0.05562	50.7448
												0.0558	50.7674	0.0558	50.2522
												0.05599	50.3665	0.05599	50.0069
												0.05617	50.0143	0.05617	50.1295
												0.05635	49.8295	0.05635	49.7569
												0.05654	49.6741	0.05654	49.5316
												0.05672	49.3529	0.05672	49.4745
												0.0569	49.0665	0.0569	49.2423
												0.05708	48.7353	0.05708	48.8127
												0.05727	48.4645	0.05727	48.7181
												0.05745	48.2282	0.05745	48.401
												0.05763	48.1436	0.05763	47.9947
												0.05782	47.9684	0.05782	47.8931
												0.058	47.4211	0.058	47.6955
												0.05818	47.4054	0.05818	47.2711
												0.05837	46.9282	0.05837	47.1422
												0.05855	46.89	0.05855	47.0214
												0.05873	46.5532	0.05873	46.7131
												0.05892	46.3129	0.05892	46.6616
												0.0591	46.1478	0.0591	46.4202
												0.05928	45.8422	0.05928	46.0535
												0.05947	45.5752	0.05947	45.9322
												0.05965	45.3775	0.05965	45.7485
												0.05983	45.1974	0.05983	45.1445
												0.06002	44.9703	0.06002	44.9955
												0.0602	44.7328	0.0602	45.2568
												0.06038	44.478	0.06038	45.038
												0.06057	44.3637	0.06057	44.9439
												0.06075	44.3084	0.06075	44.6012
												0.06093	43.8363	0.06093	44.626
												0.06112	43.7192	0.06112	43.9109
												0.0613	43.4512	0.0613	43.7689
												0.06148	43.1215	0.06148	43.7266
												0.06167	43.1498	0.06167	43.743
												0.06185	42.6934	0.06185	43.5868
												0.06203	42.4244	0.06203	43.2414
												0.06222	42.3884	0.06222	42.956
												0.0624	42.1901	0.0624	42.9406
												0.06258	42.0481	0.06258	42.5877
												0.06277	41.7391	0.06277	42.6148
												0.06295	41.3616	0.06295	42.2739
												0.06313	41.4514	0.06313	42.01
												0.06332	41.0422	0.06332	41.7715
												0.0635	40.9589	0.0635	41.7101
												0.06368	40.657	0.06368	41.3427
												0.06387	40.3768	0.06387	41.3222
												0.06405	40.2878	0.06405	41.0987
												0.06423	40.0874	0.06423	40.9409
												0.06442	39.8693	0.06442	40.6773
												0.0646	39.8552	0.0646	40.4042
												0.06478	39.6638	0.06478	40.1242
												0.06497	39.5117	0.06497	40.0027
												0.06515	39.2749	0.06515	39.927
												0.06533	38.9795	0.06533	39.8477
												0.06551	38.9671	0.06551	39.5163
												0.0657	38.7466	0.0657	39.6099
												0.06588	38.6461	0.06588	39.205
												0.06606	38.4031	0.06606	39.0696
												0.06625	38.0663	0.06625	38.9011
												0.06643	37.8401	0.06643	38.7665
												0.06661	37.9363	0.06661	38.4873
												0.0668	37.5437	0.0668	38.5682
												0.06698	37.3243	0.06698	38.5137
												0.06716	37.4521	0.06716	38.3253
												0.06735	37.0661	0.06735	37.7469
												0.06753	36.9614	0.06753	37.9137
												0.06771	36.8821	0.06771	37.5263
												0.0679	36.7982	0.0679	37.4095
												0.06808	36.3789	0.06808	37.5196
												0.06826	36.1793	0.06826	37.2072
												0.06845	36.044	0.06845	36.9952
												0.06863	35.7959	0.06863	36.9516
												0.06881	35.7322	0.06881	36.5828
												0.069	35.7353	0.069	36.4719
												0.06918	35.5699	0.06918	36.3871
												0.06936	35.4739	0.06936	36.2864
												0.06955	35.2585	0.06955	35.9364
												0.06973	35.1864	0.06973	35.832
												0.06991	35.1708	0.06991	35.629
												0.0701	34.8566	0.0701	35.4115
												0.07028	34.6626	0.07028	35.2725
												0.07046	34.4904	0.07046	35.2348
												0.07065	34.2839	0.07065	35.072
												0.07083	34.2005	0.07083	34.9888
												0.07101	34.0764	0.07101	34.7684
												0.0712	33.9245	0.0712	34.53
												0.07138	33.7124	0.07138	34.3587
												0.07156	33.5953	0.07156	34.2558
												0.07175	33.3905	0.07175	34.1878
												0.07193	33.1537	0.07193	34.0425
												0.07211	33.2912	0.07211	33.8825
												0.0723	32.9971	0.0723	33.5437
												0.07248	32.7088	0.07248	33.5069
												0.07266	32.4947	0.07266	33.3791
												0.07285	32.5499	0.07285	33.0271
												0.07303	32.4228	0.07303	33.1874
												0.07321	32.2989	0.07321	32.9393
												0.07339	32.192	0.07339	32.8163
												0.07358	31.9198	0.07358	32.6351
												0.07376	31.855	0.07376	32.5433
												0.07394	31.7591	0.07394	32.3911
												0.07413	31.6248	0.07413	32.1619
												0.07431	31.4745	0.07431	32.1069
												0.07449	31.3486	0.07449	32.0965
												0.07468	31.0431	0.07468	31.8792
												0.07486	30.9852	0.07486	31.9081
												0.07504	30.9779	0.07504	31.7191
												0.07523	30.9005	0.07523	31.5245
												0.07541	30.6515	0.07541	31.2709
												0.07559	30.4059	0.07559	31.1741
												0.07578	30.2623	0.07578	31.0263
												0.07596	30.3087	0.07596	30.9847
												0.07614	30.1881	0.07614	30.7542
												0.07633	30.0483	0.07633	30.6737
												0.07651	29.8703	0.07651	30.5256
												0.07669	29.8078	0.07669	30.3093
												0.07688	29.4945	0.07688	30.1908
												0.07706	29.5902	0.07706	30.0309
												0.07724	29.5508	0.07724	29.9671
												0.07743	29.4532	0.07743	29.7376
												0.07761	29.0304	0.07761	29.6258
												0.07779	28.9957	0.07779	29.4347
												0.07798	29.0726	0.07798	29.5238
												0.07816	28.8542	0.07816	29.4223
												0.07834	28.6118	0.07834	28.9978
												0.07853	28.4607	0.07853	29.0043
												0.07871	28.374	0.07871	28.8756
												0.07889	28.3717	0.07889	28.7264
												0.07908	28.4051	0.07908	28.667
												0.07926	28.1483	0.07926	28.6815
												0.07944	27.9571	0.07944	28.5762
												0.07963	27.932	0.07963	28.3333
												0.07981	27.6955	0.07981	28.1956
												0.07999	27.5905	0.07999	28.0388
												0.08018	27.4284	0.08018	27.7707
												0.08036	27.4704	0.08036	27.8542
												0.08054	27.4702	0.08054	27.8446
												0.08073	27.2709	0.08073	27.6643
												0.08091	27.2197	0.08091	27.6722
												0.08109	26.9308	0.08109	27.4091
												0.08127	26.8745	0.08127	27.2219
												0.08146	26.8962	0.08146	27.1407
												0.08164	26.7737	0.08164	27.0709
												0.08182	26.688	0.08182	26.9116
												0.08201	26.4032	0.08201	26.7336
												0.08219	26.4981	0.08219	26.6871
												0.08237	26.3478	0.08237	26.5716
												0.08256	26.2536	0.08256	26.499
												0.08274	26.1671	0.08274	26.4678
												0.08292	26.1291	0.08292	26.2867
												0.08311	26.0731	0.08311	26.2091
												0.08329	25.9203	0.08329	26.0469
												0.08347	25.7884	0.08347	26.039
												0.08366	25.7093	0.08366	25.7534
												0.08384	25.6548	0.08384	25.583
												0.08402	25.5266	0.08402	25.6124
												0.08421	25.2903	0.08421	25.7314
												0.08439	25.2219	0.08439	25.4217
												0.08457	25.1967	0.08457	25.512
												0.08476	25.2307	0.08476	25.4681
												0.08494	25.1407	0.08494	25.5981
												0.08512	25.0219	0.08512	25.6118
												0.08531	24.964	0.08531	25.3151
												0.08549	24.8878	0.08549	25.2112
												0.08567	24.8505	0.08567	25.2426
												0.08586	24.7455	0.08586	24.9207
												0.08604	24.5528	0.08604	24.8464
												0.08622	24.5584	0.08622	24.7249
												0.08641	24.3404	0.08641	24.7059
												0.08659	24.2547	0.08659	24.5548
												0.08677	24.1934	0.08677	24.4143
												0.08696	24.1043	0.08696	24.3294
												0.08714	24.123	0.08714	24.1923
												0.08732	24.0925	0.08732	23.9312
												0.08751	23.9413	0.08751	23.8172
												0.08769	23.8895	0.08769	23.8556
												0.08787	23.6645	0.08787	23.8351
												0.08806	23.6299	0.08806	23.6825
												0.08824	23.6204	0.08824	23.6002
												0.08842	23.544	0.08842	23.414
												0.08861	23.3299	0.08861	23.2904
												0.08879	23.2584	0.08879	23.331
												0.08897	23.3291	0.08897	23.1319
												0.08916	23.2083	0.08916	23.0831
												0.08934	23.2033	0.08934	22.9487
												0.08952	23.1289	0.08952	22.8874
												0.0897	23.0778	0.0897	22.7787
												0.08989	22.9325	0.08989	22.6838
												0.09007	22.6892	0.09007	22.6828
												0.09025	22.566	0.09025	22.6261
												0.09044	22.6342	0.09044	22.5351
												0.09062	22.4975	0.09062	22.386
												0.0908	22.4068	0.0908	22.2261
												0.09099	22.4041	0.09099	22.0951
												0.09117	22.3209	0.09117	22.1711
												0.09135	22.2206	0.09135	22.1565
												0.09154	22.1776	0.09154	21.9735
												0.09172	21.9991	0.09172	21.7863
												0.0919	21.9388	0.0919	21.7791
												0.09209	21.953	0.09209	21.7179
												0.09227	21.7448	0.09227	21.6165
												0.09245	21.8722	0.09245	21.516
												0.09264	21.7751	0.09264	21.4232
												0.09282	21.4706	0.09282	21.4648
												0.093	21.4631	0.093	21.3197
												0.09319	21.4465	0.09319	21.2582
												0.09337	21.4511	0.09337	21.1783
												0.09355	21.3559	0.09355	20.8683
												0.09374	21.1577	0.09374	20.9335
												0.09392	21.0684	0.09392	20.9507
												0.0941	21.0716	0.0941	20.9369
												0.09429	20.9685	0.09429	20.712
												0.09447	20.8749	0.09447	20.6566
												0.09465	20.8061	0.09465	20.6355
												0.09484	20.7501	0.09484	20.4269
												0.09502	20.7124	0.09502	20.3864
												0.0952	20.5392	0.0952	20.3536
												0.09539	20.4516	0.09539	20.2867
												0.09557	20.3989	0.09557	20.2682
												0.09575	20.2551	0.09575	20.1162
												0.09594	20.3564	0.09594	20.1261
												0.09612	20.2353	0.09612	19.8635
												0.0963	20.0335	0.0963	19.8389
												0.09649	20.0357	0.09649	19.9308
												0.09667	19.9911	0.09667	19.8822
												0.09685	19.94	0.09685	19.7623
												0.09704	19.8157	0.09704	19.623
												0.09722	19.7417	0.09722	19.7099
												0.0974	19.8034	0.0974	19.5662
												0.09758	19.7039	0.09758	19.4963
												0.09777	19.5765	0.09777	19.4157
												0.09795	19.512	0.09795	19.3241
												0.09813	19.3987	0.09813	19.1235
												0.09832	19.3631	0.09832	19.041
												0.0985	19.2932	0.0985	19.14
												0.09868	19.221	0.09868	18.9797
												0.09887	19.034	0.09887	18.8616
												0.09905	19.0163	0.09905	18.8541
												0.09923	18.8278	0.09923	18.8451
												0.09942	18.8866	0.09942	18.7007
												0.0996	18.7543	0.0996	18.6907
												0.09978	18.8941	0.09978	18.6451
												0.09997	18.7744	0.09997	18.5134
												0.10015	18.5748	0.10015	18.459
												0.10033	18.613	0.10033	18.4621
												0.10052	18.4712	0.10052	18.4933
												0.1007	18.4871	0.1007	18.4262
												0.10088	18.4614	0.10088	18.2188
												0.10107	18.3514	0.10107	18.1304
												0.10125	18.3698	0.10125	18.1464
												0.10143	18.3715	0.10143	17.9997
												0.10162	18.2801	0.10162	17.9774
												0.1018	18.1742	0.1018	17.8642
												0.10198	18.1186	0.10198	17.8231
												0.10217	18.0238	0.10217	17.7548
												0.10235	17.9267	0.10235	17.7844
												0.10253	17.8609	0.10253	17.6782
												0.10272	17.7946	0.10272	17.687
												0.1029	17.7166	0.1029	17.5998
												0.10308	17.6356	0.10308	17.5348
												0.10327	17.583	0.10327	17.4765
												0.10345	17.5203	0.10345	17.4021
												0.10363	17.4954	0.10363	17.3052
												0.10382	17.502	0.10382	17.224
												0.104	17.3739	0.104	17.2044
												0.10418	17.3163	0.10418	17.1737
												0.10437	17.3306	0.10437	17.1572
												0.10455	17.1265	0.10455	17.1091
												0.10473	17.092	0.10473	17.0151
												0.10492	17.0521	0.10492	17.0608
												0.1051	17.0593	0.1051	16.8682
												0.10528	16.9447	0.10528	16.806
												0.10547	16.8657	0.10547	16.7275
												0.10565	16.8347	0.10565	16.7833
												0.10583	16.6949	0.10583	16.7163
												0.10601	16.6736	0.10601	16.5593
												0.1062	16.5812	0.1062	16.4937
												0.10638	16.4884	0.10638	16.5218
												0.10656	16.5105	0.10656	16.4539
												0.10675	16.4698	0.10675	16.4054
												0.10693	16.4166	0.10693	16.3179
												0.10711	16.2814	0.10711	16.1784
												0.1073	16.2271	0.1073	16.1509
												0.10748	16.2265	0.10748	16.0789
												0.10766	16.1715	0.10766	16.0564
												0.10785	16.1817	0.10785	16.0351
												0.10803	16.1197	0.10803	15.9286
												0.10821	16.0169	0.10821	15.8019
												0.1084	16.0472	0.1084	15.9471
												0.10858	15.9316	0.10858	15.8636
												0.10876	15.7997	0.10876	15.7212
												0.10895	15.8103	0.10895	15.7139
												0.10913	15.803	0.10913	15.6471
												0.10931	15.6375	0.10931	15.5803
												0.1095	15.6314	0.1095	15.5872
												0.10968	15.6839	0.10968	15.559
												0.10986	15.5355	0.10986	15.4796
												0.11005	15.4672	0.11005	15.4305
												0.11023	15.5066	0.11023	15.3955
												0.11041	15.4483	0.11041	15.4115
												0.1106	15.3207	0.1106	15.2696
												0.11078	15.2126	0.11078	15.2529
												0.11096	15.1562	0.11096	15.2179
												0.11115	15.106	0.11115	15.134
												0.11133	15.1874	0.11133	15.0782
												0.11151	15.0907	0.11151	15.0216
												0.1117	15.0807	0.1117	15.021
												0.11188	14.9405	0.11188	14.9645
												0.11206	14.8755	0.11206	14.9414
												0.11225	14.841	0.11225	14.8146
												0.11243	14.8103	0.11243	14.889
												0.11261	14.8024	0.11261	14.7805
												0.1128	14.7724	0.1128	14.8288
												0.11298	14.7313	0.11298	14.788
												0.11316	14.6204	0.11316	14.7028
												0.11335	14.6092	0.11335	14.664
												0.11353	14.6211	0.11353	14.6877
												0.11371	14.4575	0.11371	14.6852
												0.11389	14.4184	0.11389	14.5605
												0.11408	14.3195	0.11408	14.4977
												0.11426	14.3634	0.11426	14.4906
												0.11444	14.3396	0.11444	14.4507
												0.11463	14.2289	0.11463	14.3785
												0.11481	14.2416	0.11481	14.3116
												0.11499	14.2726	0.11499	14.1201
												0.11518	14.1446	0.11518	14.1162
												0.11536	14.1273	0.11536	14.1033
												0.11554	14.0869	0.11554	14.0487
												0.11573	14.093	0.11573	14.0011
												0.11591	14.0717	0.11591	14.0366
												0.11609	13.9572	0.11609	13.9728
												0.11628	13.8579	0.11628	13.9443
												0.11646	13.797	0.11646	13.9236
												0.11664	13.7736	0.11664	13.8568
												0.11683	13.7564	0.11683	13.8181
												0.11701	13.6695	0.11701	13.7466
												0.11719	13.6863	0.11719	13.606
												0.11738	13.6526	0.11738	13.7304
												0.11756	13.6414	0.11756	13.6792
												0.11774	13.6048	0.11774	13.6398
												0.11793	13.5449	0.11793	13.4638
												0.11811	13.5132	0.11811	13.4085
												0.11829	13.4081	0.11829	13.4246
												0.11848	13.397	0.11848	13.5191
												0.11866	13.3843	0.11866	13.3967
												0.11884	13.3123	0.11884	13.2758
												0.11903	13.3388	0.11903	13.3997
												0.11921	13.2277	0.11921	13.1977
												0.11939	13.1679	0.11939	13.1661
												0.11958	13.2039	0.11958	13.1469
												0.11976	13.0978	0.11976	13.1639
												0.11994	13.0875	0.11994	13.1262
												0.12013	13.0546	0.12013	13.0209
												0.12031	12.9628	0.12031	12.9781
												0.12049	12.971	0.12049	12.996
												0.12068	12.922	0.12068	12.941
												0.12086	12.8442	0.12086	12.9302
												0.12104	12.8224	0.12104	12.8609
												0.12123	12.7691	0.12123	12.7611
												0.12141	12.7751	0.12141	12.7437
												0.12159	12.7405	0.12159	12.8055
												0.12178	12.7146	0.12178	12.7353
												0.12196	12.6459	0.12196	12.7307
												0.12214	12.6805	0.12214	12.7318
												0.12232	12.7376	0.12232	12.636
												0.12251	12.5814	0.12251	12.5793
												0.12269	12.4843	0.12269	12.5784
												0.12287	12.4625	0.12287	12.5279
												0.12306	12.4402	0.12306	12.4547
												0.12324	12.4021	0.12324	12.4501
												0.12342	12.3186	0.12342	12.4331
												0.12361	12.3118	0.12361	12.3941
												0.12379	12.4265	0.12379	12.375
												0.12397	12.3116	0.12397	12.2854
												0.12416	12.197	0.12416	12.3402
												0.12434	12.2405	0.12434	12.2441
												0.12452	12.1487	0.12452	12.2295
												0.12471	12.0966	0.12471	12.167
												0.12489	12.0906	0.12489	12.0832
												0.12507	11.9947	0.12507	12.0573
												0.12526	11.8954	0.12526	12.0234
												0.12544	11.9292	0.12544	12.0203
												0.12562	11.8838	0.12562	11.8925
												0.12581	11.9111	0.12581	11.846
												0.12599	11.9748	0.12599	11.8761
												0.12617	11.8185	0.12617	11.9114
												0.12636	11.7598	0.12636	11.823
												0.12654	11.7428	0.12654	11.8354
												0.12672	11.7225	0.12672	11.7708
												0.12691	11.7038	0.12691	11.7806
												0.12709	11.5581	0.12709	11.8337
												0.12727	11.6198	0.12727	11.7111
												0.12746	11.5131	0.12746	11.6569
												0.12764	11.5154	0.12764	11.6302
												0.12782	11.515	0.12782	11.5741
												0.12801	11.4729	0.12801	11.5323
												0.12819	11.5186	0.12819	11.5571
												0.12837	11.4844	0.12837	11.5081
												0.12856	11.4052	0.12856	11.4852
												0.12874	11.3359	0.12874	11.4458
												0.12892	11.3092	0.12892	11.3835
												0.12911	11.2984	0.12911	11.2833
												0.12929	11.2216	0.12929	11.2651
												0.12947	11.2116	0.12947	11.2736
												0.12966	11.1976	0.12966	11.2291
												0.12984	11.1537	0.12984	11.1797
												0.13002	11.1387	0.13002	11.1513
												0.1302	11.0891	0.1302	11.1449
												0.13039	11.0317	0.13039	11.0733
												0.13057	11.0384	0.13057	11.0844
												0.13075	10.9146	0.13075	11.0231
												0.13094	11.0195	0.13094	10.9947
												0.13112	10.8558	0.13112	10.9623
												0.1313	10.8368	0.1313	10.9542
												0.13149	10.8185	0.13149	10.8615
												0.13167	10.8127	0.13167	10.8458
												0.13185	10.755	0.13185	10.8262
												0.13204	10.6988	0.13204	10.7805
												0.13222	10.7012	0.13222	10.8024
												0.1324	10.6665	0.1324	10.7148
												0.13259	10.6646	0.13259	10.6687
												0.13277	10.5935	0.13277	10.6471
												0.13295	10.5165	0.13295	10.6145
												0.13314	10.4676	0.13314	10.5879
												0.13332	10.512	0.13332	10.4655
												0.1335	10.5286	0.1335	10.4033
												0.13369	10.4371	0.13369	10.4625
												0.13387	10.4728	0.13387	10.4697
												0.13405	10.393	0.13405	10.4165
												0.13424	10.3294	0.13424	10.3745
												0.13442	10.3412	0.13442	10.4
												0.1346	10.3005	0.1346	10.4283
												0.13479	10.2129	0.13479	10.343
												0.13497	10.2161	0.13497	10.2149
												0.13515	10.1667	0.13515	10.2352
												0.13534	10.1064	0.13534	10.1592
												0.13552	10.0552	0.13552	10.175
												0.1357	10.0815	0.1357	10.0653
												0.13589	10.0826	0.13589	10.0573
												0.13607	10.0101	0.13607	10.0477
												0.13625	9.95414	0.13625	10.0591
												0.13644	9.9057	0.13644	9.97608
												0.13662	9.8601	0.13662	9.95504
												0.1368	9.9596	0.1368	10.0015
												0.13699	9.90808	0.13699	9.93167
												0.13717	9.78225	0.13717	9.80537
												0.13735	9.75024	0.13735	9.83237
												0.13754	9.83217	0.13754	9.77236
												0.13772	9.84259	0.13772	9.79605
												0.1379	9.80764	0.1379	9.76951
												0.13808	9.73808	0.13808	9.77382
												0.13827	9.67726	0.13827	9.76932
												0.13845	9.6105	0.13845	9.73886
												0.13863	9.60936	0.13863	9.68976
												0.13882	9.56203	0.13882	9.63699
												0.139	9.57155	0.139	9.62527
												0.13918	9.52874	0.13918	9.54495
												0.13937	9.53128	0.13937	9.57076
												0.13955	9.47773	0.13955	9.5926
												0.13973	9.53424	0.13973	9.57165
												0.13992	9.45844	0.13992	9.48974
												0.1401	9.43569	0.1401	9.43459
												0.14028	9.41738	0.14028	9.42518
												0.14047	9.37626	0.14047	9.43136
												0.14065	9.34198	0.14065	9.38576
												0.14083	9.33564	0.14083	9.3497
												0.14102	9.2451	0.14102	9.27074
												0.1412	9.14951	0.1412	9.32655
												0.14138	9.13589	0.14138	9.31819
												0.14157	9.2548	0.14157	9.32492
												0.14175	9.25074	0.14175	9.24183
												0.14193	9.13611	0.14193	9.14522
												0.14212	9.0797	0.14212	9.16008
												0.1423	9.01993	0.1423	9.12243
												0.14248	8.92789	0.14248	9.13909
												0.14267	8.97217	0.14267	9.12449
												0.14285	8.97906	0.14285	9.03562
												0.14303	8.99077	0.14303	9.09873
												0.14322	8.93026	0.14322	9.04146
												0.1434	8.91294	0.1434	8.96294
												0.14358	8.86063	0.14358	8.90332
												0.14377	8.85176	0.14377	8.94125
												0.14395	8.81838	0.14395	8.88964
												0.14413	8.76926	0.14413	8.88593
												0.14432	8.77805	0.14432	8.92588
												0.1445	8.78321	0.1445	8.82879
												0.14468	8.73434	0.14468	8.77565
												0.14487	8.73415	0.14487	8.84018
												0.14505	8.67482	0.14505	8.81618
												0.14523	8.609	0.14523	8.72192
												0.14542	8.61996	0.14542	8.68125
												0.1456	8.67519	0.1456	8.65368
												0.14578	8.66547	0.14578	8.62338
												0.14597	8.6386	0.14597	8.66671
												0.14615	8.62294	0.14615	8.68957
												0.14633	8.54794	0.14633	8.64698
												0.14651	8.49329	0.14651	8.649
												0.1467	8.42127	0.1467	8.58999
												0.14688	8.4724	0.14688	8.52947
												0.14706	8.38522	0.14706	8.51865
												0.14725	8.43159	0.14725	8.47042
												0.14743	8.47045	0.14743	8.45113
												0.14761	8.34079	0.14761	8.49163
												0.1478	8.30011	0.1478	8.41547
												0.14798	8.34025	0.14798	8.38573
												0.14816	8.32424	0.14816	8.32641
												0.14835	8.23325	0.14835	8.31982
												0.14853	8.19633	0.14853	8.37935
												0.14871	8.26926	0.14871	8.33933
												0.1489	8.2142	0.1489	8.30609
												0.14908	8.17309	0.14908	8.23401
												0.14926	8.14373	0.14926	8.23254
												0.14945	8.22052	0.14945	8.16744
												0.14963	8.19513	0.14963	8.17117
												0.14981	8.06404	0.14981	8.17303
												0.15	8.11058	0.15	8.17162
												0.15018	8.1345	0.15018	8.211
												0.15036	8.09933	0.15036	8.21748
												0.15055	8.04584	0.15055	8.08896
												0.15073	8.02371	0.15073	8.0221
												0.15091	8.04193	0.15091	8.10622
												0.1511	8.03167	0.1511	8.06599
												0.15128	8.02544	0.15128	7.95488
												0.15146	7.9217	0.15146	7.95634
												0.15165	7.96238	0.15165	7.98867
												0.15183	7.8716	0.15183	8.03561
												0.15201	7.91905	0.15201	8.0092
												0.1522	7.93595	0.1522	8.0053
												0.15238	7.81908	0.15238	7.9741
												0.15256	7.90463	0.15256	7.9503
												0.15275	7.83904	0.15275	7.91029
												0.15293	7.86349	0.15293	7.91271
												0.15311	7.8305	0.15311	7.82228
												0.1533	7.73588	0.1533	7.84007
												0.15348	7.73683	0.15348	7.8557
												0.15366	7.79472	0.15366	7.74726
												0.15385	7.8132	0.15385	7.77784
												0.15403	7.7265	0.15403	7.75676
												0.15421	7.72898	0.15421	7.67171
												0.15439	7.71301	0.15439	7.68395
												0.15458	7.74595	0.15458	7.72737
												0.15476	7.64616	0.15476	7.77437
												0.15494	7.60188	0.15494	7.75506
												0.15513	7.6377	0.15513	7.70075
												0.15531	7.58621	0.15531	7.65503
												0.15549	7.65022	0.15549	7.7034
												0.15568	7.57242	0.15568	7.66223
												0.15586	7.51689	0.15586	7.65466
												0.15604	7.56375	0.15604	7.55789
												0.15623	7.54806	0.15623	7.57296
												0.15641	7.51903	0.15641	7.60158
												0.15659	7.42292	0.15659	7.52696
												0.15678	7.35198	0.15678	7.50793
												0.15696	7.48063	0.15696	7.46721
												0.15714	7.40315	0.15714	7.50536
												0.15733	7.41772	0.15733	7.58324
												0.15751	7.45339	0.15751	7.52512
												0.15769	7.45282	0.15769	7.535
												0.15788	7.45786	0.15788	7.48185
												0.15806	7.407	0.15806	7.42119
												0.15824	7.34263	0.15824	7.42581
												0.15843	7.33263	0.15843	7.36445
												0.15861	7.29427	0.15861	7.3188
												0.15879	7.36602	0.15879	7.34644
												0.15898	7.36334	0.15898	7.3734
												0.15916	7.25619	0.15916	7.37814
												0.15934	7.18587	0.15934	7.29504
												0.15953	7.23619	0.15953	7.23315
												0.15971	7.24412	0.15971	7.27053
												0.15989	7.22941	0.15989	7.26083
												0.16008	7.27914	0.16008	7.21371
												0.16026	7.18111	0.16026	7.25534
												0.16044	7.2226	0.16044	7.20584
												0.16063	7.18799	0.16063	7.17374
												0.16081	7.09536	0.16081	7.19228
												0.16099	7.04873	0.16099	7.20448
												0.16118	7.09229	0.16118	7.15803
												0.16136	7.11731	0.16136	7.22834
												0.16154	7.05257	0.16154	7.21406
												0.16173	7.04433	0.16173	7.18969
												0.16191	7.01529	0.16191	7.07068
												0.16209	7.05793	0.16209	7.01059
												0.16228	7.07172	0.16228	7.00566
												0.16246	7.03669	0.16246	7.04402
												0.16264	6.97952	0.16264	7.07881
												0.16282	6.97712	0.16282	7.07345
												0.16301	7.03538	0.16301	7.07198
												0.16319	7.02218	0.16319	7.02741
												0.16337	6.96096	0.16337	6.99529
												0.16356	6.91395	0.16356	7.05975
												0.16374	6.92127	0.16374	7.00826
												0.16392	6.85969	0.16392	7.01175
												0.16411	6.87458	0.16411	6.98564
												0.16429	6.84045	0.16429	6.92576
												0.16447	6.81997	0.16447	6.92265
												0.16466	6.81941	0.16466	6.94771
												0.16484	6.84646	0.16484	6.7752
												0.16502	6.86122	0.16502	6.92557
												0.16521	6.82751	0.16521	6.89426
												0.16539	6.85679	0.16539	6.84213
												0.16557	6.81637	0.16557	6.84054
												0.16576	6.71074	0.16576	6.89369
												0.16594	6.83468	0.16594	6.85591
												0.16612	6.75792	0.16612	6.77327
												0.16631	6.73001	0.16631	6.81422
												0.16649	6.76871	0.16649	6.7795
												0.16667	6.739	0.16667	6.70064
												0.16686	6.66627	0.16686	6.687
												0.16704	6.65478	0.16704	6.71363
												0.16722	6.68118	0.16722	6.7232
												0.16741	6.66913	0.16741	6.70943
												0.16759	6.69565	0.16759	6.72954
												0.16777	6.59284	0.16777	6.68823
												0.16796	6.55647	0.16796	6.68487
												0.16814	6.61912	0.16814	6.66203
												0.16832	6.5599	0.16832	6.66546
												0.16851	6.54975	0.16851	6.67527
												0.16869	6.58596	0.16869	6.62092
												0.16887	6.5185	0.16887	6.67716
												0.16906	6.59435	0.16906	6.56636
												0.16924	6.54462	0.16924	6.60788
												0.16942	6.62175	0.16942	6.64162
												0.16961	6.51486	0.16961	6.64642
												0.16979	6.53108	0.16979	6.59528
												0.16997	6.42121	0.16997	6.62145
												0.17016	6.51616	0.17016	6.50507
												0.17034	6.40348	0.17034	6.52218
												0.17052	6.41026	0.17052	6.66358
												0.1707	6.36984	0.1707	6.51921
												0.17089	6.35045	0.17089	6.49234
												0.17107	6.321	0.17107	6.50125
												0.17125	6.36788	0.17125	6.44223
												0.17144	6.31952	0.17144	6.45359
												0.17162	6.41986	0.17162	6.45626
												0.1718	6.46039	0.1718	6.49367
												0.17199	6.39998	0.17199	6.46788
												0.17217	6.36164	0.17217	6.45771
												0.17235	6.36803	0.17235	6.49379
												0.17254	6.37527	0.17254	6.45374
												0.17272	6.23568	0.17272	6.41652
												0.1729	6.32707	0.1729	6.30414
												0.17309	6.26673	0.17309	6.33117
												0.17327	6.26282	0.17327	6.38113
												0.17345	6.341	0.17345	6.32004
												0.17364	6.29608	0.17364	6.28674
												0.17382	6.2277	0.17382	6.25661
												0.174	6.23957	0.174	6.30606
												0.17419	6.29115	0.17419	6.4319
												0.17437	6.26948	0.17437	6.35196
												0.17455	6.22082	0.17455	6.28037
												0.17474	6.24153	0.17474	6.33176
												0.17492	6.26631	0.17492	6.32693
												0.1751	6.17875	0.1751	6.23249
												0.17529	6.15915	0.17529	6.22104
												0.17547	6.21686	0.17547	6.28546
												0.17565	6.24967	0.17565	6.19234
												0.17584	6.12843	0.17584	6.15082
												0.17602	6.19396	0.17602	6.26229
												0.1762	6.09012	0.1762	6.19866
												0.17639	6.16079	0.17639	6.17175
												0.17657	6.10357	0.17657	6.15875
												0.17675	6.13602	0.17675	6.17651
												0.17694	6.13423	0.17694	6.18213
												0.17712	6.07164	0.17712	6.12892
												0.1773	5.97987	0.1773	6.11283
												0.17749	5.98743	0.17749	6.11906
												0.17767	6.13193	0.17767	6.11549
												0.17785	5.98453	0.17785	6.11624
												0.17804	6.01813	0.17804	5.95657
												0.17822	6.07652	0.17822	5.91324
												0.1784	6.05202	0.1784	6.07995
												0.17859	6.07236	0.17859	6.10602
												0.17877	5.90544	0.17877	6.05408
												0.17895	5.91697	0.17895	6.03265
												0.17913	5.95554	0.17913	6.0124
												0.17932	6.08458	0.17932	6.04694
												0.1795	6.00593	0.1795	6.0068
												0.17968	5.91307	0.17968	6.08876
												0.17987	5.95651	0.17987	6.0786
												0.18005	5.97968	0.18005	6.13591
												0.18023	5.97358	0.18023	6.06363
												0.18042	5.92834	0.18042	6.01228
												0.1806	5.78738	0.1806	6.03994
												0.18078	5.9148	0.18078	6.01629
												0.18097	5.84434	0.18097	5.87766
												0.18115	5.90662	0.18115	5.92663
												0.18133	5.82498	0.18133	6.0061
												0.18152	5.86699	0.18152	6.07031
												0.1817	5.96714	0.1817	5.96549
												0.18188	5.88505	0.18188	5.98774
												0.18207	5.98927	0.18207	5.84559
												0.18225	5.9046	0.18225	5.99132
												0.18243	5.79909	0.18243	6.08165
												0.18262	5.8191	0.18262	5.95761
												0.1828	5.85226	0.1828	5.79476
												0.18298	5.86159	0.18298	5.87423
												0.18317	5.67377	0.18317	5.96363
												0.18335	5.76048	0.18335	5.84513
												0.18353	5.785	0.18353	5.73926
												0.18372	5.74044	0.18372	5.76347
												0.1839	5.81453	0.1839	5.86261
												0.18408	5.83063	0.18408	5.74175
												0.18427	5.90421	0.18427	5.85484
												0.18445	5.8937	0.18445	5.90589
												0.18463	5.72372	0.18463	5.70713
												0.18482	5.81692	0.18482	5.75601
												0.185	5.73289	0.185	5.74535
												0.18518	5.66337	0.18518	5.77679
												0.18537	5.68465	0.18537	5.76398
												0.18555	5.65875	0.18555	5.65234
												0.18573	5.65843	0.18573	5.85877
												0.18592	5.7937	0.18592	5.70683
												0.1861	5.64037	0.1861	5.66863
												0.18628	5.62208	0.18628	5.77949
												0.18647	5.64203	0.18647	5.69093
												0.18665	5.64565	0.18665	5.78921
												0.18683	5.62873	0.18683	5.68129
												0.18701	5.60697	0.18701	5.75211
												0.1872	5.51989	0.1872	5.66158
												0.18738	5.75952	0.18738	5.70226
												0.18756	5.64433	0.18756	5.65196
												0.18775	5.59526	0.18775	5.62272
												0.18793	5.69544	0.18793	5.61841
												0.18811	5.61252	0.18811	5.61167
												0.1883	5.62406	0.1883	5.54974
												0.18848	5.4805	0.18848	5.56859
												0.18866	5.56033	0.18866	5.62179
												0.18885	5.63667	0.18885	5.65885
												0.18903	5.63779	0.18903	5.66118
												0.18921	5.49254	0.18921	5.66278
												0.1894	5.5606	0.1894	5.58512
												0.18958	5.4663	0.18958	5.56529
												0.18976	5.46995	0.18976	5.6679
												0.18995	5.5174	0.18995	5.65405
												0.19013	5.49402	0.19013	5.61174
												0.19031	5.63106	0.19031	5.68493
												0.1905	5.45687	0.1905	5.55475
												0.19068	5.42641	0.19068	5.48007
												0.19086	5.41186	0.19086	5.5296
												0.19105	5.42251	0.19105	5.52558
												0.19123	5.47264	0.19123	5.72042
												0.19141	5.44657	0.19141	5.57215
												0.1916	5.51424	0.1916	5.56258
												0.19178	5.52194	0.19178	5.61854
												0.19196	5.59599	0.19196	5.46997
												0.19215	5.52955	0.19215	5.52044
												0.19233	5.63339	0.19233	5.57413
												0.19251	5.47249	0.19251	5.42642
												0.1927	5.4903	0.1927	5.60374
												0.19288	5.40507	0.19288	5.68671
												0.19306	5.50044	0.19306	5.67481
												0.19325	5.4565	0.19325	5.33622
												0.19343	5.46806	0.19343	5.4982
												0.19361	5.50305	0.19361	5.58117
												0.1938	5.45286	0.1938	5.55933
												0.19398	5.44865	0.19398	5.40026
												0.19416	5.38642	0.19416	5.46121
												0.19435	5.42497	0.19435	5.39588
												0.19453	5.40402	0.19453	5.41625
												0.19471	5.35755	0.19471	5.40582
												0.1949	5.47797	0.1949	5.48867
												0.19508	5.46029	0.19508	5.38116
												0.19526	5.4355	0.19526	5.39598
												0.19544	5.47174	0.19544	5.488
												0.19563	5.35969	0.19563	5.42061
												0.19581	5.47316	0.19581	5.41078
												0.19599	5.43915	0.19599	5.4784
												0.19618	5.32427	0.19618	5.4266
												0.19636	5.21047	0.19636	5.23372
												0.19654	5.17002	0.19654	5.54464
												0.19673	5.18221	0.19673	5.52338
												0.19691	5.42411	0.19691	5.43873
												0.19709	5.49735	0.19709	5.38297
												0.19728	5.09359	0.19728	5.54605
												0.19746	5.22513	0.19746	5.55864
												0.19764	5.19988	0.19764	5.53403
												0.19783	5.1982	0.19783	5.29526
												0.19801	5.21373	0.19801	5.5665
												0.19819	5.32098	0.19819	5.49411
												0.19838	5.14974	0.19838	5.44397
												0.19856	5.36451	0.19856	5.4475
												0.19874	5.26264	0.19874	5.24937
												0.19893	5.41596	0.19893	5.29403
												0.19911	5.45008	0.19911	5.34081
												0.19929	5.01718	0.19929	5.40068
												0.19948	5.18798	0.19948	5.49154
												0.19966	5.27592	0.19966	5.35406
												0.19984	5.25555	0.19984	5.44167
												0.20003	5.30297	0.20003	5.21404
												0.20021	5.49308	0.20021	5.17263
												0.20039	5.29741	0.20039	5.33935
												0.20058	5.27892	0.20058	5.32848
												0.20076	5.08863	0.20076	5.10053
												0.20094	5.13658	0.20094	5.1816
												0.20113	5.36557	0.20113	5.13018
												0.20131	5.34639	0.20131	5.14101
												0.20149	5.24942	0.20149	5.2469
												0.20168	5.12698	0.20168	5.26296
												0.20186	5.11971	0.20186	5.12175
												0.20204	5.0856	0.20204	5.30028
												0.20223	5.11423	0.20223	5.32477
												0.20241	5.08737	0.20241	5.23254
												0.20259	5.23084	0.20259	5.18082
												0.20278	4.92753	0.20278	5.08585
												0.20296	5.0581	0.20296	5.05451
												0.20314	5.24777	0.20314	5.0096
												0.20332	5.18307	0.20332	5.12644
												0.20351	5.51595	0.20351	5.23008
												0.20369	5.31478	0.20369	5.05154
												0.20387	5.11366	0.20387	5.12424
												0.20406	5.01895	0.20406	5.35086
												0.20424	5.08389	0.20424	5.48814
												0.20442	4.95035	0.20442	5.31994
												0.20461	5.01311	0.20461	5.1878
												0.20479	5.09745	0.20479	4.87896
												0.20497	4.9058	0.20497	5.303
												0.20516	4.93336	0.20516	5.32043
												0.20534	5.22142	0.20534	4.94192
												0.20552	4.88139	0.20552	5.01485
												0.20571	5.06993	0.20571	4.99737
												0.20589	5.2649	0.20589	5.05077
												0.20607	5.22107	0.20607	5.01728
												0.20626	5.38463	0.20626	4.84285

## Sheet: Figure 2
Figure 2b						Figure 2c						Figure 2d						Figure 2e						Figure 2f						Figure 2g						Figure 2h						Figure 2i
Fg	M1	M2	M3			Fg	M1	M2	M3			Fg	M1	M2	M3			Fg	M1	M2	M3			Fg	M1	M2	M3			Fg	M1	M2	M3			Fg	M1	M2	M3			Wavenumber	Actual curve	Wavenumber	Fitted curve	β-sheet	random	β-turn	α-helix
Å	Å	Å	Å			Å	Å	Å	Å			Å2	Å2	Å2	Å2			kcal/mol	kcal/mol	kcal/mol	kcal/mol			kcal/mol	kcal/mol	kcal/mol	kcal/mol															cm-1	arb. units	cm-1	arb. units	arb. units	arb. units	arb. units	arb. units
78.01	69.16	43.02	42.06			77.81	72.55	53.69	47.51			24897.2	25729.8	24230	23028.9			-1663.14	-1478.29	-1992.76	-2460.34			-2533.08	-2575.61	-4031.32	-4257.45			1936	2179	2666	2702			130	142	156	164			1603.43	-0.01387	1580.43	5.49557e-08	5.49555e-08	1.81161e-13	8.07253e-32	6.13614e-20
76.95	68.88	43.58	39.26			78.31	71.35	53.61	47.53			25030.8	25678	24149.8	23008.8			-1695.32	-1433.19	-1979.97	-2485.81			-2531.22	-2706.42	-4006.21	-4129.61			1981	2184	2658	2690			129	138	143	163			1607.03	0.00472	1584.03	5.39506e-07	5.39502e-07	4.25313e-12	1.27009e-29	3.15374e-18
75.31	68.96	43.11	39.84			78.53	73.55	53.49	47.2			24891.3	25733.1	24211.1	23015			-1761.09	-1532.57	-2057.17	-2393.47			-2482.95	-2739.37	-3899.31	-4234.34			1970	2183	2675	2689			130	138	157	161			1610.64	0.03053	1587.64	4.3664e-06	4.36632e-06	8.23178e-11	1.6474e-27	1.33628e-16
																																										1614.24	0.0621	1591.24	2.91339e-05	2.91326e-05	1.31347e-09	1.76159e-25	4.6678e-15
																																										1617.84	0.09531	1594.84	0.000160262	0.000160245	1.72778e-08	1.55293e-23	1.34421e-13
																																										1621.45	0.12509	1598.45	0.000726846	0.000726659	1.87369e-07	1.1286e-21	3.19126e-12
																																										1625.05	0.14772	1602.05	0.00272	0.00272	1.67512e-06	6.76189e-20	6.24597e-11
																																										1628.66	0.16235	1605.66	0.00838	0.00837	1.23463e-05	3.33994e-18	1.00781e-09
																																										1632.26	0.17099	1609.26	0.02135	0.02127	7.50188e-05	1.36003e-16	1.34059e-08
																																										1635.86	0.17687	1612.86	0.04493	0.04456	0.000375789	4.56565e-15	1.47013e-07
																																										1639.47	0.1823	1616.47	0.0785	0.07694	0.00155	1.26356e-13	1.3291e-06
																																										1643.07	0.18705	1620.07	0.11483	0.10954	0.00528	2.88291e-12	9.90605e-06
																																										1646.68	0.18845	1623.68	0.14345	0.12856	0.01483	5.42259e-11	6.08673e-05
																																										1650.28	0.18298	1627.28	0.15901	0.12439	0.03431	8.4086e-10	0.000308325
																																										1653.88	0.16859	1630.88	0.16596	0.09922	0.06545	1.07493e-08	0.00129
																																										1657.49	0.14638	1634.49	0.17261	0.06525	0.10293	1.13287e-07	0.00443
																																										1661.09	0.12059	1638.09	0.1814	0.03537	0.13345	9.84285e-07	0.01258
																																										1664.7	0.09683	1641.7	0.18788	0.01581	0.14263	7.05022e-06	0.02944
																																										1668.3	0.07949	1645.3	0.18833	0.00582	0.12568	4.16318e-05	0.05679
																																										1671.91	0.06968	1648.91	0.18357	0.00177	0.09129	0.00020267	0.09031
																																										1675.51	0.0648	1652.51	0.17432	0.000443052	0.05467	0.00081338	0.11839
																																										1679.11	0.06004	1656.11	0.15774	9.14657e-05	0.02699	0.00269	0.12796
																																										1682.72	0.05103	1659.72	0.13236	1.55669e-05	0.01099	0.00734	0.11402
																																										1686.32	0.03613	1663.32	0.10395	2.18418e-06	0.00369	0.01651	0.08376
																																										1689.93	0.01727	1666.93	0.08234	2.52648e-07	0.00102	0.0306	0.05072
																																										1693.53	-0.00112	1670.53	0.07232	2.40926e-08	0.000232545	0.04677	0.02532
																																										1697.13	-0.0145	1674.13	0.06939	1.89406e-09	4.37199e-05	0.05892	0.01042
																																												1677.74	0.06475	1.22756e-10	6.7763e-06	0.0612	0.00354
																																												1681.34	0.0534	6.55897e-12	8.65858e-07	0.05241	0.000989261
																																												1684.95	0.03723	2.88914e-13	9.121e-08	0.037	0.000228136
																																												1688.55	0.02158	1.04916e-14	7.92098e-09	0.02153	4.33727e-05
																																												1692.15	0.01034	3.14092e-16	5.67096e-10	0.01033	6.798e-06
																																												1695.76	0.00409	7.75199e-18	3.34715e-11	0.00409	8.78389e-07
																																												1699.36	0.00133	1.57728e-19	1.62868e-12	0.00133	9.35693e-08
																																												1702.97	0.00035825	2.64575e-21	6.53336e-14	0.000358241	8.21716e-09
																																												1706.57	7.93963e-05	3.65871e-23	2.16062e-15	7.93957e-05	5.94909e-10
																																												1710.17	1.45064e-05	4.17108e-25	5.89063e-17	1.45064e-05	3.55075e-11
																																												1713.78	2.18506e-06	3.92021e-27	1.32399e-18	2.18506e-06	1.74716e-12
																																												1717.38	2.71336e-07	3.03747e-29	2.4533e-20	2.71336e-07	7.08736e-14

## Sheet: Figure 3
Figure 3b												Figure 3c						Figure 3d						Figure 3f																Figure 3g									Figure 3i
Time	Fg	Fg	Fg	Fg	Time	FgC6	FgC6	FgC6	FgC6			Fg		FgC6				Fg	Fg	FgC6	FgC6			Fibrin Glue		Surgiflo®(Thrombin)		Surgicel® Fibrillar		EVARREST®		TachoSil®		Fg		FgC6				Fibrin Glue	Surgiflo®(Thrombin)	Surgicel® Fibrillar	EVARREST®	TachoSil®	Fg	FgC6			Fibrin Glue
s	mg/mg	mg/mg	mg/mg	mg/mg	s	mg/mg	mg/mg	mg/mg	mg/mg			Time	G'	Time	G'			kPa	kPa	kPa	kPa			Displacement	F	Displacement	F	Displacement	F	Displacement	F	Displacement	F	Displacement	F	Displacement	F			Tensile strength	Tensile strength	Tensile strength	Tensile strength	Tensile strength	Tensile strength	Tensile strength			Displacement
0	1	1	1	1	0	1	1	1	1			min	kPa	min	kPa			G'	G''	G'	G''			mm	N	mm	N	mm	N	mm	N	mm	N	mm	N	mm	N			kPa	kPa	kPa	kPa	kPa	kPa	kPa			mm
120	1.875	1.76	1.6	1.59259	120	1.84615	2.17391	2.125	2.04167			0.48371	0.18047	0.48371	4.31831			6.87653	2.3008	195.765	72.9256			3.33333e-05	0.000635783	3.33333e-05	-0.00381	3.33333e-05	7.94729e-05	3.33333e-05	-0.000317891	0	-0.00127	3.33333e-05	-0.0023	0	0.02138			3.534	2.173	2.023	5.1212	6.83	5.671	56.589			6.66667e-05
240	2.5	2.6	2.36	2.37037	240	2.38462	3.47826	2.91667	3.08333			0.77723	0.17621	0.77723	4.96069			8.53707	2.78367	226.156	78.2259			0.0002	0.00143	0.0002	-0.00413	0.0002	0.00135	0.0002	-0.000476837	0.000166667	-0.000874202	0.000166667	-0.00191	0.000166667	0.02042			3.375	2.713	2.472	4.739	7.106	6.869	49.387			0.0007
1200	3.45833	3.36	2.96	3.33333	1200	3.30769	3.95652	3.66667	3.875			1.07179	0.17304	1.07179	5.70115			8.17887	2.69766	224.918	77.3496			0.0006	-0.000715256	0.0006	-0.00366	0.0006	0.00103	0.0006	7.94729e-05	0.000566667	7.95e-05	0.000566667	-0.00262	0.000566667	0.02003			3.323	2.659	2.132	4.709	6.471	6.1712	66.099			0.00167
2400	3.91667	3.8	3.92	3.74074	2400	4.42308	4.6087	4.91667	4.375			1.36792	0.17188	1.36792	6.34773									0.000966667	-0.00127	0.000966667	-0.00246	0.001	0.000238419	0.001	0.00119	0.000966667	-0.000158946	0.000966667	-0.00381	0.001	0.02273												0.00253
3600	4.58333	4.2	3.96	4	3600	4.76923	5.6087	5.41667	5.41667			1.66345	0.17269	1.66345	7.54322									0.00133	0.00119	0.00133	-0.00127	0.00137	0.000397364	0.00137	0.0027	0.00133	-0.000317891	0.00133	-0.00381	0.00133	0.02869												0.00333
9000	6.625	5.28	5.32	5.55556	9000	4.96154	6.47826	6.16667	6.04167			2.03356	0.16995	2.03356	9.50586									0.00167	0.00135	0.00167	-0.000317891	0.0017	0.00159	0.0017	0.00509	0.00167	0.000476837	0.0017	-0.00127	0.00167	0.03839												0.00417
												2.32745	0.17589	2.32745	9.37476									0.002	-0.00143	0.002	0	0.00203	0.00374	0.00203	0.0093	0.002	0.00223	0.00203	0.00334	0.00203	0.05786												0.005
												2.621	0.17652	2.621	11.2241									0.00233	-0.00151	0.00237	-0.00127	0.00237	0.00509	0.00237	0.01311	0.00233	0.00501	0.00237	0.00739	0.00237	0.08686												0.00583
												2.91527	0.18312	2.91527	12.6662									0.00267	0.00215	0.0027	-0.00207	0.0027	0.00509	0.0027	0.0147	0.00267	0.00715	0.0027	0.0097	0.00267	0.11214												0.0067
												3.21072	0.18251	3.21072	18.0352									0.003	0.00453	0.003	-0.00167	0.003	0.00501	0.00303	0.0147	0.003	0.00739	0.00303	0.01089	0.003	0.12207												0.00753
												3.50545	0.20156	3.50545	17.0153									0.0033	0.00294	0.00333	-0.00167	0.00333	0.00676	0.00337	0.01454	0.00333	0.00699	0.00333	0.01081	0.00333	0.12016												0.00837
												3.79986	0.22939	3.79986	17.1286									0.00363	0.000476837	0.00367	-0.0023	0.00367	0.0093	0.00367	0.0151	0.00367	0.00683	0.00367	0.00985	0.00367	0.1169												0.0092
												4.09399	0.3083	4.09399	21.2815									0.00397	0.00135	0.004	-0.00143	0.004	0.01136	0.004	0.01637	0.004	0.00644	0.004	0.00954	0.004	0.11826												0.01003
												4.3893	0.40631	4.3893	23.3788									0.0043	0.00509	0.00433	0.00175	0.00437	0.01311	0.00433	0.0182	0.00433	0.00676	0.00433	0.01121	0.00433	0.12724												0.01087
												4.68529	0.503	4.68529	25.3374									0.00467	0.00795	0.00467	0.00405	0.0047	0.01582	0.00467	0.02106	0.00467	0.00819	0.00467	0.01526	0.00467	0.1471												0.0117
												4.98118	0.52903	4.98118	24.9836									0.005	0.00676	0.005	0.00469	0.00503	0.02011	0.00503	0.02607	0.005	0.00866	0.005	0.02186	0.005	0.17945												0.01257
												5.27416	0.52781	5.27416	28.2029									0.00533	0.00501	0.00533	0.00501	0.00537	0.02599	0.00537	0.03282	0.00533	0.00811	0.00533	0.03044	0.00533	0.2207												0.0134
												5.56877	0.55451	5.56877	32.851									0.00567	0.00755	0.00567	0.0058	0.0057	0.03028	0.0057	0.03974	0.00567	0.00985	0.00567	0.03894	0.00567	0.26584												0.01423
												5.8642	0.56313	5.8642	36.9563									0.006	0.01144	0.006	0.00723	0.00603	0.03163	0.00603	0.04586	0.006	0.01375	0.006	0.04681	0.006	0.3105												0.01507
												6.15931	0.60871	6.15931	32.9476									0.00633	0.01224	0.00633	0.0093	0.00637	0.03258	0.00637	0.05166	0.00633	0.01589	0.00633	0.05547	0.00633	0.3523												0.0159
												6.52994	0.66372	6.52994	37.9068									0.00667	0.01216	0.00667	0.01065	0.0067	0.03544	0.0067	0.05682	0.00667	0.01645	0.00667	0.06533	0.00667	0.39172												0.01673
												6.8244	0.61954	6.8244	41.6819									0.007	0.01415	0.007	0.01121	0.00703	0.03894	0.00703	0.06127	0.007	0.01772	0.007	0.07478	0.007	0.43043												0.01757
												7.11931	0.67177	7.11931	60.1634									0.00733	0.01661	0.00733	0.0124	0.00737	0.04141	0.00737	0.06533	0.00733	0.01955	0.00733	0.08225	0.00733	0.46968												0.0184
												7.41507	0.76863	7.41507	60.6852									0.00767	0.01796	0.00767	0.01431	0.0077	0.04371	0.0077	0.0693	0.00767	0.02186	0.00767	0.08782	0.0077	0.50902												0.01923
												7.70983	0.90603	7.70983	74.7389									0.008	0.0178	0.008	0.01526	0.00803	0.04681	0.00803	0.07415	0.008	0.02432	0.00803	0.09322	0.00803	0.54828												0.02007
												8.00594	0.91401	8.00594	71.1804									0.00833	0.01701	0.00837	0.0151	0.00837	0.04975	0.00837	0.08035	0.00833	0.02551	0.00837	0.09982	0.00837	0.58619												0.0209
												8.30077	1.11922	8.30077	74.8215									0.00867	0.01955	0.0087	0.01502	0.0087	0.05205	0.0087	0.08575	0.00867	0.02686	0.0087	0.10784	0.0087	0.62219												0.02173
												8.59758	1.21728	8.59758	92.2443									0.009	0.02583	0.00903	0.01589	0.00903	0.05412	0.00903	0.08941	0.009	0.03028	0.00903	0.11619	0.00903	0.65851												0.02257
												8.89359	1.06725	8.89359	95.7271									0.00933	0.02758	0.00937	0.01796	0.00937	0.05611	0.00937	0.09251	0.00933	0.03298	0.00937	0.12398	0.00937	0.69698												0.0234
												9.19033	1.14202	9.19033	101.549									0.00967	0.02368	0.0097	0.02082	0.0097	0.05786	0.0097	0.09553	0.00967	0.03354	0.0097	0.13097	0.0097	0.73401												0.02423
												9.48743	1.20461	9.48743	97.4686									0.01	0.02297	0.01003	0.02241	0.01003	0.05976	0.01003	0.09886	0.01	0.03449	0.01003	0.13709	0.01003	0.76723												0.02507
												9.78254	1.26594	9.78254	99.03									0.01033	0.02646	0.01037	0.02201	0.01037	0.06183	0.01037	0.10308	0.01037	0.03529	0.01037	0.14273	0.01037	0.79958												0.0259
												10.0777	1.23363	10.0777	110.418									0.01067	0.02782	0.0107	0.02186	0.0107	0.06334	0.0107	0.10673	0.0107	0.03465	0.0107	0.14901	0.0107	0.83272												0.02673
												10.372	1.27164	10.372	107.506									0.011	0.02837	0.01103	0.02352	0.01103	0.06437	0.01103	0.10864	0.011	0.03544	0.01103	0.15656	0.01103	0.86482												0.02757
												10.6683	1.51499	10.6683	113.347									0.01137	0.03028	0.01137	0.02527	0.01137	0.06517	0.01137	0.11071	0.01133	0.03839	0.01137	0.16411	0.01137	0.89622												0.0284
												10.9641	1.64589	10.9641	119.058									0.01167	0.03139	0.0117	0.02583	0.0117	0.06612	0.0117	0.11516	0.01167	0.04029	0.0117	0.17134	0.0117	0.92856												0.02923
												11.2595	1.96871	11.2595	113.545									0.012	0.03298	0.01203	0.02607	0.01203	0.06787	0.01203	0.12	0.012	0.04148	0.01203	0.17834	0.01203	0.96019												0.03007
												11.6294	1.97083	11.6294	119.665									0.01233	0.03513	0.01237	0.02686	0.01237	0.0697	0.01237	0.12326	0.01233	0.04379	0.01237	0.18501	0.01237	0.98936												0.0309
												11.9236	2.36556	11.9236	133.35									0.01267	0.03409	0.0127	0.02813	0.0127	0.0701	0.0127	0.12573	0.01267	0.0449	0.0127	0.19066	0.0127	1.01845												0.03173
												12.2188	2.31881	12.2188	134.85									0.013	0.03322	0.01303	0.02909	0.01303	0.07073	0.01303	0.12827	0.013	0.0445	0.01303	0.19566	0.01303	1.04984												0.03257
												12.5153	2.46348	12.5153	128.587									0.01333	0.0368	0.01337	0.02909	0.01337	0.07415	0.01337	0.13113	0.01333	0.04546	0.01337	0.20123	0.01337	1.08028												0.0334
												12.8115	2.64928	12.8115	139.859									0.01367	0.0387	0.0137	0.02877	0.0137	0.07749	0.0137	0.13502	0.01367	0.04745	0.0137	0.2087	0.0137	1.10833												0.03423
												13.1067	2.40097	13.1067	139.313									0.014	0.03584	0.01403	0.02956	0.01403	0.0778	0.01403	0.139	0.014	0.04816	0.01403	0.21656	0.01403	1.1367												0.03507
												13.4022	2.57002	13.4022	139.556									0.01433	0.036	0.01437	0.03203	0.01437	0.07685	0.01437	0.1413	0.01437	0.04919	0.01437	0.22197	0.01437	1.16499												0.0359
												13.6962	2.75562	13.6962	140.993									0.01467	0.04101	0.0147	0.03473	0.0147	0.07701	0.0147	0.14369	0.0147	0.05102	0.0147	0.22562	0.0147	1.19138												0.03673
												13.9908	2.90283	13.9908	148.717									0.015	0.04315	0.01503	0.0364	0.01503	0.07884	0.01503	0.1475	0.01503	0.05142	0.01503	0.23063	0.01503	1.21768												0.03757
												14.2869	3.14936	14.2869	134.19									0.01533	0.04101	0.01537	0.03664	0.01537	0.0813	0.01537	0.15044	0.01533	0.05237	0.01537	0.23858	0.01533	1.24423												0.0384
												14.5827	2.94038	14.5827	131.786									0.01567	0.03974	0.0157	0.0364	0.01573	0.08384	0.0157	0.15171	0.01567	0.05507	0.0157	0.24724	0.01567	1.26982												0.03923
												14.8786	2.87432	14.8786	135.195									0.016	0.04109	0.01603	0.03759	0.01607	0.08591	0.01603	0.15291	0.016	0.05587	0.01603	0.25431	0.016	1.29684												0.04007
												15.1726	2.63441	15.1726	134.772									0.01633	0.04395	0.01637	0.04029	0.0164	0.0875	0.01637	0.15465	0.01633	0.05507	0.01637	0.25892	0.01637	1.32529												0.0409
												15.4665	2.62611	15.4665	144.3									0.01667	0.04697	0.0167	0.04164	0.01673	0.08821	0.0167	0.15775	0.01667	0.05666	0.0167	0.26266	0.0167	1.35072												0.04173
												15.7625	2.80538	15.7625	150.968									0.01703	0.04649	0.01703	0.04045	0.01707	0.0871	0.01703	0.16276	0.017	0.05841	0.01703	0.26759	0.01703	1.37417												0.04257
												16.0575	2.85376	16.0575	148.583									0.01737	0.0445	0.01737	0.03934	0.0174	0.08631	0.01737	0.16618	0.01733	0.05802	0.01737	0.27355	0.01737	1.39896												0.0434
												16.3526	3.5282	16.3526	152.596									0.0177	0.04609	0.0177	0.04085	0.01773	0.08821	0.0177	0.16562	0.01767	0.05873	0.0177	0.2799	0.0177	1.42288												0.04423
												16.7214	3.44448	16.7214	164.12									0.01803	0.04896	0.01803	0.04315	0.01807	0.09171	0.01803	0.16459	0.018	0.06008	0.01803	0.2861	0.01803	1.44561												0.04507
												17.0183	3.6548	17.0183	158.519									0.01837	0.04832	0.01837	0.04395	0.01837	0.09418	0.01837	0.16602	0.01833	0.05968	0.01837	0.29135	0.01837	1.47009												0.0459
												17.3147	3.67302	17.3147	168.802									0.01867	0.04776	0.0187	0.04276	0.0187	0.09418	0.0187	0.16944	0.01867	0.06008	0.0187	0.29588	0.0187	1.49568												0.04673
												17.6119	2.9805	17.6119	173.018									0.019	0.0511	0.01903	0.04148	0.01903	0.09267	0.01903	0.17389	0.019	0.06127	0.01903	0.30112	0.01903	1.52024												0.04757
												17.9066	2.60339	17.9066	162.328									0.01933	0.05468	0.01937	0.04284	0.01937	0.09116	0.01937	0.17754	0.01933	0.06032	0.01937	0.30748	0.01937	1.54551												0.0484
												18.2023	4.09705	18.2023	177.24									0.01967	0.05515	0.0197	0.04641	0.0197	0.09203	0.0197	0.17778	0.01967	0.05953	0.0197	0.3132	0.0197	1.57054												0.04923
												18.497	3.71289	18.497	177.241									0.02	0.05436	0.02003	0.04832	0.02003	0.09481	0.02003	0.17754	0.02	0.06302	0.02003	0.31861	0.02003	1.59264												0.05007
												18.7923	3.3371	18.7923	180.813									0.02033	0.05428	0.02037	0.04681	0.0204	0.09743	0.02037	0.17969	0.02033	0.06708	0.02037	0.3256	0.02037	1.61386												0.0509
												19.0883	3.94967	19.0883	161.798									0.02067	0.05603	0.0207	0.04554	0.0207	0.09878	0.0207	0.18334	0.0207	0.06835	0.0207	0.33331	0.0207	1.63619												0.05173
												19.3834	4.29648	19.3834	182.644									0.02103	0.05841	0.02103	0.04705	0.02103	0.09934	0.02103	0.18597	0.02103	0.06843	0.02103	0.33832	0.02103	1.65852												0.05257
												19.677	4.22435	19.677	183.746									0.02137	0.05778	0.02137	0.04991	0.02137	0.09998	0.02137	0.1874	0.02137	0.06914	0.02137	0.34118	0.02137	1.68022												0.0534
												19.9703	3.99661	19.9703	192.061									0.0217	0.05412	0.0217	0.05182	0.0217	0.10133	0.0217	0.18835	0.0217	0.06994	0.0217	0.34499	0.0217	1.70175												0.05423
												20.2656	4.68416	20.2656	199.034									0.02203	0.05333	0.02203	0.0515	0.02203	0.10244	0.02203	0.18907	0.02203	0.07089	0.02203	0.35024	0.02203	1.72242												0.05507
												20.561	5.32538	20.561	198.523									0.02237	0.05682	0.02237	0.04919	0.0224	0.10188	0.02237	0.19097	0.02237	0.07184	0.02237	0.3558	0.02237	1.743												0.0559
												20.8563	5.34671	20.8563	191.46									0.0227	0.05968	0.0227	0.04745	0.02273	0.10093	0.0227	0.19328	0.0227	0.07161	0.0227	0.36081	0.0227	1.7643												0.05673
												21.1515	5.88119	21.1515	195.841									0.02303	0.05937	0.02303	0.04832	0.02307	0.10173	0.02303	0.19368	0.02303	0.06994	0.02303	0.36518	0.02303	1.78552												0.05757
												21.518	5.80333	21.518	209.09									0.02333	0.05881	0.02337	0.05054	0.0234	0.10363	0.02337	0.19375	0.02337	0.0701	0.02337	0.36907	0.02337	1.80594												0.0584
												21.8142	7.0735	21.8142	201.3									0.02367	0.05968	0.0237	0.0515	0.02373	0.1053	0.0237	0.19638	0.0237	0.072	0.0237	0.37328	0.0237	1.82589												0.05923
												22.1098	6.8554	22.1098	214.36									0.024	0.06199	0.02403	0.05182	0.02407	0.1061	0.02403	0.19948	0.024	0.07224	0.02403	0.37773	0.02403	1.84536												0.06007
												22.4056	6.8495	22.4056	218.196									0.02433	0.06413	0.02437	0.05317	0.0244	0.10633	0.02437	0.20059	0.02433	0.07161	0.02437	0.3825	0.02437	1.86467												0.0609
												22.6998	6.57035	22.6998	221.474									0.02467	0.06398	0.0247	0.05507	0.0247	0.10665	0.0247	0.20067	0.02467	0.07168	0.0247	0.38775	0.0247	1.8839												0.06173
												22.9931	6.38739	22.9931	223.751									0.025	0.06247	0.02503	0.05603	0.02503	0.10769	0.02503	0.20234	0.025	0.07129	0.02503	0.3926	0.02503	1.90353												0.06257
												23.2891	6.65471	23.2891	226.393									0.02533	0.06318	0.02537	0.05643	0.02537	0.1092	0.02537	0.20544	0.02533	0.07208	0.02537	0.39625	0.02537	1.92316												0.0634
												23.5847	6.22247	23.5847	226.485									0.02567	0.06493	0.0257	0.05603	0.0257	0.10999	0.0257	0.20878	0.02567	0.07606	0.0257	0.40046	0.0257	1.94224												0.06423
												23.8805	6.835	23.8805	228.745									0.026	0.06469	0.02603	0.05571	0.02603	0.11031	0.02603	0.2106	0.026	0.07796	0.02603	0.40587	0.02603	1.96012												0.06507
												24.1746	6.20803	24.1746	231.47									0.02633	0.06533	0.02637	0.05651	0.02637	0.11031	0.02637	0.211	0.02633	0.07574	0.02637	0.41087	0.02637	1.97721												0.0659
												24.4684	6.0316	24.4684	224.043									0.02667	0.06874	0.0267	0.05698	0.0267	0.10999	0.0267	0.21164	0.0267	0.0751	0.0267	0.41509	0.0267	1.99469												0.06673
												24.7647	6.33938	24.7647	223.97									0.027	0.07073	0.02703	0.05603	0.02707	0.11071	0.02703	0.21331	0.02703	0.07613	0.02703	0.4197	0.02703	2.01281												0.06757
												25.0603	8.82436	25.0603	231.354									0.02733	0.06914	0.02737	0.05571	0.0274	0.11166	0.02737	0.21489	0.02737	0.07661	0.02737	0.42415	0.02737	2.03053												0.0684
												25.3558	7.77404	25.3558	228.116									0.02767	0.06747	0.0277	0.05722	0.02773	0.11134	0.0277	0.21601	0.0277	0.07741	0.0277	0.42725	0.0277	2.0473												0.06923
												25.6494	7.86206	25.6494	233.819									0.028	0.06874	0.02803	0.05881	0.02807	0.11079	0.02803	0.2172	0.028	0.07876	0.02803	0.42987	0.02803	2.06311												0.07007
												26.018	7.98627	26.018	224.954									0.02837	0.07129	0.02837	0.06032	0.0284	0.1123	0.02837	0.21839	0.02833	0.07995	0.02837	0.43281	0.02837	2.07774												0.0709
												26.313	7.76053	26.313	237.632									0.0287	0.07343	0.0287	0.06207	0.02873	0.1146	0.0287	0.21935	0.02867	0.0817	0.0287	0.43631	0.0287	2.09324												0.07173
												26.6078	8.36622	26.6078	238.481									0.02903	0.07208	0.02903	0.06247	0.02907	0.11555	0.02903	0.22046	0.029	0.08305	0.02903	0.43988	0.02903	2.11064												0.07257
												26.9036	7.53619	26.9036	227.182									0.02937	0.06914	0.02937	0.06111	0.02937	0.11539	0.02937	0.22205	0.02933	0.0821	0.02937	0.44298	0.02937	2.12789												0.0734
												27.1957	8.00183	27.1957	227.537									0.0297	0.07161	0.0297	0.06008	0.0297	0.11571	0.0297	0.22372	0.02967	0.08074	0.0297	0.44608	0.0297	2.14275												0.07423
												27.4903	7.74521	27.4903	235.566									0.03003	0.07669	0.03003	0.06127	0.03003	0.11619	0.03003	0.22435	0.03	0.08011	0.03003	0.45029	0.03003	2.15705												0.07507
												27.7858	7.82159	27.7858	228.61									0.03037	0.0751	0.03037	0.06342	0.03037	0.1173	0.03037	0.22507	0.03037	0.08011	0.03037	0.45498	0.03037	2.17279												0.0759
												28.0803	8.17887	28.0803	224.918									0.0307	0.06938	0.0307	0.06509	0.0307	0.11865	0.0307	0.22682	0.0307	0.08146	0.0307	0.4584	0.0307	2.18876												0.07673
												28.3735	7.44689	28.3735	215.428									0.03103	0.0701	0.03103	0.06549	0.03103	0.11921	0.03103	0.22793	0.03103	0.08361	0.03103	0.45991	0.03103	2.20513												0.07757
												28.6665	8.15561	28.6665	219.949									0.03133	0.07566	0.03137	0.06588	0.0314	0.11905	0.03137	0.22793	0.03137	0.08416	0.03137	0.46015	0.03137	2.22262												0.0784
												28.9605	8.53707	28.9605	226.156									0.03167	0.07804	0.0317	0.067	0.03173	0.11977	0.0317	0.22896	0.0317	0.08376	0.0317	0.46047	0.0317	2.23883												0.07923
												29.2552	7.60765	29.2552	231.733									0.032	0.07645	0.03203	0.06787	0.03203	0.1204	0.03203	0.23158	0.03203	0.08432	0.03203	0.4619	0.03203	2.25282												0.08007
												29.55	6.897	29.55	239.511									0.03233	0.07534	0.03237	0.06803	0.03237	0.1204	0.0324	0.23429	0.03237	0.0848	0.03237	0.46476	0.03237	2.26712												0.0809
												29.8458	6.71171	29.8458	220.719									0.03267	0.07764	0.0327	0.06835	0.0327	0.12096	0.03273	0.23564	0.0327	0.08472	0.0327	0.46802	0.0327	2.28254												0.08173
												30.2152	6.87653	30.2152	195.765									0.03303	0.08146	0.03303	0.06994	0.03303	0.12191	0.03307	0.23603	0.03303	0.08512	0.03303	0.47072	0.03303	2.29748												0.08257
																								0.03337	0.08106	0.03337	0.07224	0.0334	0.12247	0.0334	0.23627	0.03333	0.08496	0.03337	0.47366	0.03337	2.31179												0.0834
																								0.0337	0.07709	0.0337	0.07343	0.03373	0.12302	0.0337	0.23746	0.03367	0.08456	0.0337	0.47708	0.0337	2.32601												0.08423
																								0.03403	0.07741	0.03403	0.07304	0.03407	0.12302	0.03403	0.23897	0.034	0.08591	0.03403	0.47978	0.03403	2.33984												0.08507
																								0.03437	0.0821	0.03437	0.07184	0.0344	0.12151	0.03437	0.23929	0.03433	0.08821	0.03437	0.48049	0.03437	2.3547												0.0859
																								0.0347	0.08361	0.0347	0.07113	0.03473	0.11977	0.0347	0.23897	0.03467	0.08933	0.0347	0.47978	0.0347	2.37044												0.08673
																								0.03503	0.08186	0.03503	0.07168	0.03507	0.12	0.03503	0.23993	0.035	0.08996	0.03503	0.48057	0.03503	2.3845												0.08757
																								0.03537	0.0821	0.03537	0.07288	0.0354	0.12167	0.03537	0.24128	0.03537	0.09028	0.03537	0.48415	0.03537	2.39722												0.0884
																								0.03567	0.08432	0.0357	0.07383	0.03573	0.1231	0.0357	0.24184	0.0357	0.08901	0.0357	0.4882	0.0357	2.41113												0.08923
																								0.036	0.08527	0.03603	0.07383	0.03607	0.12398	0.03603	0.24263	0.036	0.08861	0.03603	0.48979	0.03603	2.42527												0.09007
																								0.03633	0.0848	0.03637	0.07304	0.0364	0.12382	0.03637	0.2443	0.03633	0.0898	0.03637	0.48995	0.03637	2.43839												0.09093
																								0.03667	0.08337	0.0367	0.07248	0.03673	0.1231	0.0367	0.24629	0.03667	0.09012	0.0367	0.49059	0.0367	2.45166												0.09177
																								0.037	0.08297	0.03703	0.07359	0.03707	0.12326	0.03703	0.24819	0.03703	0.09012	0.03703	0.49249	0.03703	2.46517												0.09257
																								0.03733	0.08472	0.03737	0.07534	0.0374	0.12382	0.03737	0.24978	0.03737	0.09171	0.03737	0.49496	0.03737	2.47828												0.0934
																								0.0377	0.08496	0.0377	0.07629	0.03773	0.12406	0.0377	0.25066	0.0377	0.09282	0.0377	0.49694	0.0377	2.49275												0.09423
																								0.03803	0.08321	0.03803	0.07701	0.03807	0.12461	0.03803	0.25121	0.03803	0.09187	0.03803	0.49726	0.03803	2.50824												0.09507
																								0.03837	0.08456	0.03837	0.07804	0.03837	0.12581	0.03837	0.25264	0.03837	0.09131	0.03837	0.49694	0.03837	2.52024												0.0959
																								0.0387	0.08917	0.0387	0.07876	0.0387	0.12708	0.03873	0.25495	0.0387	0.09243	0.0387	0.49806	0.0387	2.5293												0.09673
																								0.03903	0.09028	0.03903	0.07844	0.03907	0.12843	0.03903	0.25662	0.03903	0.09306	0.03903	0.50092	0.03903	2.54003												0.09757
																								0.03937	0.08726	0.03937	0.07836	0.0394	0.12994	0.03937	0.25606	0.03933	0.09322	0.03937	0.50362	0.03937	2.55394												0.0984
																								0.0397	0.08607	0.0397	0.07915	0.03973	0.13018	0.0397	0.25455	0.03967	0.09306	0.0397	0.50513	0.0397	2.56761												0.09923
																								0.04003	0.08758	0.04003	0.08019	0.04007	0.12938	0.04003	0.25439	0.04	0.09259	0.04003	0.50537	0.04003	2.57889												0.10007
																								0.04037	0.08901	0.04037	0.08051	0.0404	0.12962	0.04037	0.2563	0.04033	0.09306	0.04037	0.50553	0.04037	2.58946												0.1009
																								0.04067	0.08933	0.0407	0.08035	0.04073	0.13081	0.0407	0.25932	0.04067	0.09569	0.0407	0.50751	0.0407	2.60091												0.10173
																								0.041	0.08845	0.04103	0.0809	0.04107	0.13137	0.04103	0.2621	0.04103	0.09672	0.04103	0.51149	0.04103	2.61275												0.10257
																								0.04133	0.08893	0.04137	0.0821	0.0414	0.13073	0.04137	0.26417	0.04137	0.09481	0.04137	0.51467	0.04137	2.62451												0.1034
																								0.04167	0.09227	0.0417	0.08345	0.0417	0.12978	0.0417	0.26488	0.0417	0.09402	0.0417	0.51554	0.0417	2.63651												0.10423
																								0.042	0.09497	0.04203	0.08384	0.04203	0.12938	0.04203	0.26393	0.04203	0.09576	0.04203	0.51459	0.04203	2.6478												0.10507
																								0.04233	0.09457	0.04237	0.08337	0.04237	0.13018	0.04237	0.26337	0.04237	0.09759	0.04237	0.51324	0.04237	2.65884												0.1059
																								0.04267	0.09402	0.0427	0.08321	0.0427	0.13073	0.0427	0.26457	0.0427	0.09863	0.0427	0.51188	0.0427	2.67092												0.10673
																								0.043	0.09553	0.04303	0.08384	0.04307	0.12994	0.04303	0.26552	0.04303	0.09958	0.04303	0.51196	0.04303	2.68149												0.10757
																								0.04333	0.09648	0.04337	0.0848	0.0434	0.12994	0.04337	0.26488	0.04337	0.09863	0.04337	0.51363	0.04337	2.69151												0.1084
																								0.04367	0.09529	0.0437	0.08535	0.04373	0.13208	0.0437	0.26552	0.0437	0.09608	0.0437	0.51538	0.0437	2.70248												0.10923
																								0.044	0.09306	0.04403	0.08519	0.04407	0.13423	0.04403	0.26822	0.04403	0.09672	0.04403	0.51673	0.04403	2.71249												0.11007
																								0.04433	0.09338	0.04437	0.08456	0.0444	0.13423	0.04437	0.26989	0.04433	0.10053	0.04437	0.51745	0.04437	2.72131												0.1109
																								0.0447	0.09759	0.0447	0.08496	0.04473	0.13407	0.0447	0.26933	0.04467	0.10173	0.0447	0.51729	0.0447	2.73172												0.11173
																								0.04503	0.10109	0.04503	0.0871	0.04507	0.13479	0.04503	0.26933	0.045	0.09974	0.04503	0.51689	0.04503	2.74404												0.1126
																								0.04537	0.09918	0.04537	0.08901	0.0454	0.13558	0.04537	0.27108	0.04533	0.09783	0.04537	0.51697	0.04537	2.7558												0.1134
																								0.0457	0.09592	0.0457	0.08861	0.04573	0.13534	0.0457	0.27394	0.04567	0.09783	0.0457	0.51832	0.0457	2.76605												0.11423
																								0.04603	0.09672	0.04603	0.08686	0.04607	0.13447	0.04603	0.27664	0.046	0.09942	0.04603	0.52079	0.04603	2.77607												0.11507
																								0.04637	0.09839	0.04637	0.0867	0.0464	0.13439	0.04637	0.27704	0.04633	0.10165	0.04637	0.52325	0.04637	2.7864												0.1159
																								0.04667	0.09767	0.0467	0.08837	0.04673	0.13574	0.0467	0.27514	0.04667	0.10204	0.0467	0.52389	0.0467	2.79665												0.11673
																								0.047	0.09592	0.04703	0.08941	0.04707	0.13677	0.04703	0.27442	0.047	0.10053	0.04703	0.52365	0.04703	2.80706												0.11757
																								0.04733	0.09497	0.04737	0.08972	0.0474	0.13614	0.04737	0.27672	0.04733	0.10053	0.04737	0.52428	0.04737	2.81739												0.1184
																								0.04767	0.09767	0.0477	0.09012	0.04773	0.13502	0.0477	0.27895	0.04767	0.10204	0.0477	0.52651	0.0477	2.82685												0.11927
																								0.04803	0.10228	0.04803	0.09147	0.04807	0.13534	0.04803	0.27919	0.048	0.10212	0.04803	0.52849	0.04803	2.83591												0.1201
																								0.04837	0.10284	0.04837	0.09282	0.0484	0.13693	0.04837	0.27863	0.04833	0.10173	0.04837	0.52929	0.04837	2.84584												0.1209
																								0.0487	0.10077	0.0487	0.09306	0.04873	0.13844	0.0487	0.27895	0.04867	0.10284	0.0487	0.52929	0.0487	2.8553												0.12173
																								0.04903	0.10188	0.04903	0.09267	0.04907	0.13908	0.04903	0.28014	0.04903	0.10363	0.04903	0.52881	0.04903	2.86396												0.12257
																								0.04937	0.103	0.04937	0.09282	0.0494	0.13844	0.0494	0.28149	0.04937	0.10435	0.04937	0.52841	0.04937	2.87358												0.1234
																								0.0497	0.10133	0.0497	0.09362	0.04973	0.13677	0.04973	0.28165	0.0497	0.10649	0.0497	0.52865	0.0497	2.88494												0.12427
																								0.05003	0.10109	0.05003	0.09457	0.05007	0.13598	0.05003	0.28054	0.05003	0.1084	0.05003	0.52961	0.05003	2.89496												0.12507
																								0.05037	0.1026	0.05037	0.09537	0.0504	0.13717	0.05037	0.2803	0.05037	0.10705	0.05037	0.5304	0.05037	2.90251												0.1259
																								0.0507	0.10339	0.0507	0.09608	0.05073	0.13884	0.0507	0.28205	0.0507	0.10538	0.0507	0.53016	0.0507	2.91022												0.12673
																								0.05103	0.10419	0.05103	0.09608	0.05107	0.1394	0.05103	0.28435	0.05103	0.10514	0.05103	0.52889	0.05103	2.91888												0.12757
																								0.05137	0.10419	0.05137	0.09553	0.0514	0.1394	0.05137	0.28539	0.05137	0.1049	0.05137	0.52746	0.05137	2.92754												0.1284
																								0.05167	0.10188	0.0517	0.09569	0.05173	0.14043	0.0517	0.28555	0.05167	0.10514	0.0517	0.52714	0.0517	2.93732												0.12923
																								0.052	0.10228	0.05203	0.09727	0.05207	0.14234	0.05203	0.28626	0.05203	0.10705	0.05203	0.52794	0.05203	2.94693												0.13007
																								0.05233	0.10649	0.05237	0.09807	0.0524	0.14329	0.05237	0.28785	0.05233	0.10784	0.05237	0.52841	0.05237	2.9544												0.1309
																								0.05267	0.10784	0.0527	0.09712	0.05273	0.14265	0.0527	0.2892	0.05267	0.10729	0.0527	0.5281	0.0527	2.96044												0.13173
																								0.053	0.1057	0.05303	0.09608	0.05307	0.14114	0.05303	0.28992	0.053	0.10784	0.05303	0.52794	0.05303	2.96855												0.13257
																								0.05333	0.10514	0.05337	0.09648	0.05337	0.14003	0.05337	0.29055	0.05333	0.10856	0.05337	0.52746	0.05337	2.97904												0.1334
																								0.05367	0.10633	0.0537	0.09751	0.0537	0.13995	0.0537	0.29087	0.05367	0.10713	0.0537	0.52651	0.0537	2.99025												0.13423
																								0.054	0.10745	0.05403	0.09878	0.05407	0.14035	0.05403	0.29111	0.05403	0.10578	0.05403	0.52659	0.05403	3.00121												0.1351
																								0.05433	0.10896	0.05437	0.09982	0.0544	0.14059	0.05437	0.29167	0.05437	0.1057	0.05437	0.5277	0.05437	3.01043												0.13593
																								0.05467	0.11039	0.0547	0.10093	0.05473	0.14098	0.0547	0.29151	0.0547	0.10538	0.0547	0.52794	0.0547	3.01679												0.13673
																								0.055	0.11126	0.05503	0.10149	0.05507	0.1417	0.05503	0.29031	0.05503	0.10554	0.05503	0.5277	0.05503	3.02203												0.13757
																								0.05537	0.11214	0.05537	0.10173	0.0554	0.1421	0.05537	0.29	0.05537	0.10713	0.05537	0.52794	0.05537	3.02895												0.1384
																								0.0557	0.11206	0.0557	0.10204	0.05573	0.14234	0.0557	0.29151	0.05567	0.10904	0.0557	0.52794	0.0557	3.03737												0.13923
																								0.05603	0.10896	0.05603	0.10204	0.05607	0.14313	0.05603	0.29365	0.056	0.10959	0.05603	0.5273	0.05603	3.04564												0.1401
																								0.05637	0.10673	0.05637	0.10204	0.0564	0.144	0.05637	0.29588	0.05633	0.10959	0.05637	0.52619	0.05637	3.05319												0.1409
																								0.0567	0.10975	0.0567	0.10228	0.05673	0.14329	0.0567	0.29723	0.05667	0.11039	0.0567	0.52516	0.0567	3.05955												0.14173
																								0.05703	0.11341	0.05703	0.10228	0.05707	0.14249	0.05703	0.29707	0.057	0.11245	0.05703	0.52444	0.05703	3.06551												0.14257
																								0.05737	0.11214	0.05737	0.10268	0.0574	0.14273	0.05737	0.29627	0.05733	0.11492	0.05737	0.5246	0.05737	3.07393												0.1434
																								0.0577	0.10904	0.0577	0.10363	0.05773	0.14313	0.0577	0.29635	0.0577	0.11595	0.0577	0.52555	0.0577	3.08442												0.14423
																								0.05803	0.1092	0.05803	0.10403	0.05807	0.14218	0.05803	0.29707	0.05803	0.1146	0.05803	0.52595	0.05803	3.09261												0.14507
																								0.05837	0.11261	0.05837	0.10347	0.0584	0.14083	0.05837	0.29747	0.05837	0.11301	0.05837	0.5254	0.05837	3.09706												0.1459
																								0.05867	0.11539	0.0587	0.10395	0.05873	0.14075	0.0587	0.29731	0.0587	0.11245	0.0587	0.5254	0.0587	3.10286												0.14677
																								0.059	0.11516	0.05903	0.10482	0.05907	0.14154	0.05903	0.29771	0.05903	0.11214	0.05903	0.52675	0.05903	3.11152												0.1476
																								0.05933	0.11341	0.05937	0.10498	0.0594	0.1421	0.05937	0.29922	0.05937	0.11245	0.05937	0.52826	0.05937	3.11883												0.1484
																								0.05967	0.11404	0.0597	0.10435	0.05973	0.1417	0.0597	0.30088	0.0597	0.11365	0.0597	0.52794	0.0597	3.12479												0.14923
																								0.06	0.11627	0.06003	0.10459	0.06007	0.14043	0.06003	0.30073	0.06003	0.11516	0.06003	0.5254	0.06003	3.1325												0.15007
																								0.06033	0.11492	0.06037	0.10633	0.0604	0.14019	0.06037	0.29922	0.06037	0.11579	0.06037	0.52389	0.06037	3.13957												0.1509
																								0.06067	0.11214	0.0607	0.1084	0.06073	0.14098	0.0607	0.29906	0.06067	0.11555	0.0607	0.52555	0.0607	3.14577												0.15173
																								0.06103	0.11444	0.06103	0.10904	0.06107	0.1413	0.06103	0.30073	0.061	0.11539	0.06103	0.52826	0.06103	3.15499												0.1526
																								0.06137	0.11905	0.06137	0.10864	0.0614	0.14059	0.06137	0.30136	0.06133	0.11571	0.06137	0.52905	0.06137	3.16469												0.1534
																								0.0617	0.11865	0.0617	0.10808	0.06173	0.13963	0.0617	0.30152	0.06167	0.11635	0.0617	0.5281	0.0617	3.17065												0.15423
																								0.06203	0.11436	0.06203	0.108	0.06207	0.13884	0.06203	0.30287	0.062	0.1177	0.06203	0.5277	0.06203	3.17605												0.15507
																								0.06237	0.11301	0.06237	0.1084	0.0624	0.13789	0.06237	0.30438	0.06233	0.11897	0.06237	0.52865	0.06237	3.18392												0.1559
																								0.0627	0.11627	0.0627	0.10943	0.06273	0.13677	0.0627	0.30557	0.06267	0.11841	0.0627	0.53064	0.0627	3.19235												0.15673
																								0.06303	0.11992	0.06303	0.11055	0.06307	0.13558	0.06303	0.30692	0.063	0.11722	0.06303	0.53191	0.06303	3.19982												0.15757
																								0.06337	0.11937	0.06337	0.11118	0.0634	0.13407	0.06337	0.30708	0.06333	0.1181	0.06337	0.53175	0.06337	3.20617												0.1584
																								0.06367	0.11532	0.0637	0.1111	0.06373	0.13304	0.0637	0.30629	0.06367	0.12016	0.0637	0.53151	0.0637	3.20991												0.15923
																								0.064	0.11396	0.06403	0.11055	0.06407	0.13367	0.06403	0.30724	0.064	0.11992	0.06403	0.53255	0.06403	3.21468												0.16007
																								0.06433	0.11706	0.06437	0.11055	0.0644	0.13463	0.06437	0.30907	0.06437	0.11762	0.06437	0.5339	0.06437	3.22453												0.1609
																								0.06467	0.11857	0.0647	0.1115	0.06473	0.13407	0.0647	0.30923	0.0647	0.11571	0.0647	0.53517	0.0647	3.23415												0.16173
																								0.06503	0.11627	0.06503	0.11245	0.06503	0.13272	0.06503	0.30923	0.06503	0.11579	0.06503	0.53612	0.06503	3.23955												0.16257
																								0.06537	0.11571	0.06537	0.11301	0.06537	0.13288	0.06537	0.31042	0.06537	0.1177	0.06537	0.53636	0.06537	3.24607												0.1634
																								0.0657	0.11897	0.0657	0.11341	0.0657	0.13439	0.0657	0.3109	0.0657	0.11961	0.0657	0.53652	0.0657	3.25362												0.16423
																								0.06603	0.12056	0.06603	0.11365	0.06603	0.13542	0.06603	0.31034	0.06603	0.12056	0.06603	0.53747	0.06603	3.25799												0.16507
																								0.06637	0.11937	0.06637	0.11325	0.06637	0.13518	0.06637	0.31042	0.06637	0.12016	0.06637	0.5393	0.06637	3.26355												0.1659
																								0.0667	0.11937	0.0667	0.11285	0.06673	0.13447	0.0667	0.31098	0.0667	0.11857	0.0667	0.54081	0.0667	3.27277												0.16673
																								0.06703	0.12096	0.06703	0.11309	0.06707	0.13407	0.06703	0.31185	0.06703	0.11651	0.06703	0.54232	0.06703	3.27953												0.1676
																								0.06737	0.12136	0.06737	0.11301	0.0674	0.13447	0.06737	0.31384	0.06733	0.11651	0.06737	0.54383	0.06737	3.28326												0.1684
																								0.0677	0.11977	0.0677	0.11214	0.06773	0.13463	0.0677	0.31519	0.06767	0.11921	0.0677	0.54431	0.0677	3.29018												0.16923
																								0.06803	0.11786	0.06803	0.11269	0.06807	0.13399	0.06803	0.31424	0.068	0.12207	0.06803	0.54391	0.06803	3.29789												0.17007
																								0.06837	0.11857	0.06837	0.11516	0.0684	0.13383	0.06837	0.31273	0.06833	0.12231	0.06837	0.54296	0.06837	3.30265												0.1709
																								0.0687	0.12271	0.0687	0.11714	0.06873	0.13439	0.0687	0.31273	0.06867	0.12128	0.0687	0.54153	0.0687	3.3079												0.17173
																								0.069	0.12636	0.06903	0.11714	0.06907	0.13407	0.06903	0.31424	0.06903	0.12112	0.06903	0.53986	0.06903	3.31497												0.17257
																								0.06933	0.12493	0.06937	0.11635	0.0694	0.13367	0.06937	0.3167	0.06937	0.12136	0.06937	0.54002	0.06937	3.32109												0.1734
																								0.0697	0.12207	0.0697	0.11635	0.0697	0.13439	0.0697	0.31869	0.0697	0.1208	0.0697	0.54161	0.0697	3.32809												0.17427
																								0.07003	0.12445	0.07003	0.11762	0.07003	0.13582	0.07003	0.31829	0.07003	0.12056	0.07003	0.54328	0.07003	3.33611												0.17507
																								0.07037	0.12803	0.07037	0.11849	0.07037	0.13669	0.07037	0.3163	0.07037	0.1208	0.07037	0.54383	0.07037	3.34032												0.1759
																								0.0707	0.12692	0.0707	0.1177	0.07073	0.13717	0.0707	0.3159	0.0707	0.12167	0.0707	0.54351	0.0707	3.34406												0.17673
																								0.071	0.12445	0.07103	0.11611	0.07107	0.13717	0.07103	0.31789	0.07103	0.12207	0.07103	0.54328	0.07103	3.35312												0.17757
																								0.07133	0.12493	0.07137	0.11611	0.0714	0.13677	0.07137	0.32075	0.07137	0.12207	0.07137	0.54312	0.07137	3.36138												0.1784
																								0.07167	0.12708	0.0717	0.11786	0.07173	0.13677	0.0717	0.32226	0.0717	0.12247	0.0717	0.54296	0.0717	3.36424												0.17923
																								0.072	0.12843	0.07203	0.11937	0.07207	0.13804	0.07203	0.32187	0.07203	0.12358	0.07203	0.54193	0.07203	3.36766												0.18007
																								0.07237	0.12867	0.07237	0.11945	0.0724	0.13924	0.07237	0.32075	0.07237	0.12445	0.07237	0.54026	0.07237	3.37307												0.1809
																								0.0727	0.12843	0.0727	0.11849	0.07273	0.139	0.0727	0.32115	0.0727	0.12438	0.0727	0.54018	0.0727	3.37672												0.18173
																								0.07303	0.12962	0.07303	0.11802	0.07307	0.13653	0.07303	0.32266	0.07303	0.12358	0.07303	0.54232	0.07303	3.38197												0.18257
																								0.07337	0.13153	0.07337	0.11881	0.0734	0.13439	0.07337	0.32306	0.07337	0.1231	0.07337	0.54487	0.07337	3.39023												0.1834
																								0.0737	0.12994	0.0737	0.1204	0.07373	0.13518	0.0737	0.32266	0.0737	0.12342	0.0737	0.54614	0.0737	3.39659												0.18423
																								0.07403	0.12596	0.07403	0.12072	0.07407	0.13765	0.07403	0.3229	0.07403	0.12406	0.07403	0.54677	0.07403	3.40064												0.18507
																								0.07437	0.12541	0.07437	0.11961	0.0744	0.13812	0.07437	0.32457	0.07437	0.12461	0.07437	0.54749	0.07437	3.40581												0.1859
																								0.0747	0.12811	0.0747	0.11905	0.07473	0.13638	0.0747	0.32632	0.07467	0.12461	0.0747	0.54757	0.0747	3.4097												0.18673
																								0.07503	0.12978	0.07503	0.12	0.07507	0.13542	0.07503	0.32711	0.075	0.12342	0.07503	0.54653	0.07503	3.41241												0.18757
																								0.07533	0.12922	0.07537	0.12128	0.0754	0.13614	0.07537	0.32616	0.07533	0.12231	0.07537	0.54526	0.07537	3.41797												0.1884
																								0.0757	0.12843	0.0757	0.12167	0.07573	0.13669	0.0757	0.32536	0.0757	0.12287	0.0757	0.54502	0.0757	3.42464												0.18923
																								0.07603	0.12922	0.07603	0.12096	0.07607	0.13653	0.07603	0.32671	0.07603	0.12422	0.07603	0.54598	0.07603	3.42894												0.19007
																								0.07637	0.13169	0.07637	0.12072	0.0764	0.1363	0.07637	0.32862	0.07637	0.12438	0.07637	0.54812	0.07637	3.43291												0.19093
																								0.0767	0.13232	0.0767	0.12175	0.07673	0.13677	0.0767	0.32862	0.0767	0.12358	0.0767	0.55099	0.0767	3.43792												0.19173
																								0.07703	0.12978	0.07703	0.12302	0.07707	0.13844	0.07703	0.32775	0.07703	0.12477	0.07703	0.55313	0.07703	3.44237												0.19257
																								0.07737	0.12867	0.07737	0.12326	0.0774	0.14035	0.0774	0.3283	0.07737	0.12763	0.07737	0.55385	0.07737	3.44682												0.1934
																								0.0777	0.13208	0.0777	0.12342	0.07773	0.14138	0.0777	0.32957	0.0777	0.12883	0.0777	0.55257	0.0777	3.45294												0.19423
																								0.07803	0.13399	0.07803	0.12398	0.07807	0.1413	0.07803	0.33037	0.07803	0.12763	0.07803	0.54987	0.07803	3.45914												0.19507
																								0.07837	0.13137	0.07837	0.12445	0.0784	0.14075	0.07837	0.33077	0.07837	0.12612	0.07837	0.54844	0.07837	3.46295												0.1959
																								0.0787	0.13057	0.0787	0.12461	0.07873	0.14019	0.0787	0.33077	0.0787	0.12501	0.0787	0.54892	0.0787	3.46605												0.19673
																								0.07903	0.13494	0.07903	0.12477	0.07907	0.14003	0.07903	0.33188	0.07903	0.12461	0.07903	0.55019	0.07903	3.47034												0.19757
																								0.07933	0.13773	0.07937	0.12517	0.0794	0.14019	0.07937	0.33347	0.07933	0.12533	0.07937	0.55075	0.07937	3.47527												0.1984
																								0.07967	0.13494	0.0797	0.12557	0.07973	0.13947	0.0797	0.33418	0.07967	0.12589	0.0797	0.55114	0.0797	3.47932												0.19923
																								0.08	0.13192	0.08003	0.12596	0.08007	0.13789	0.08003	0.33498	0.08	0.12628	0.08003	0.55138	0.08003	3.48417												0.20007
																								0.08033	0.13177	0.08037	0.12628	0.0804	0.13717	0.08037	0.33641	0.08033	0.12747	0.08037	0.55194	0.08037	3.49029												0.2009
																								0.08067	0.13328	0.0807	0.12628	0.08073	0.13884	0.0807	0.33617	0.08067	0.12898	0.0807	0.55329	0.0807	3.49593												0.20177
																								0.081	0.13479	0.08103	0.12573	0.08107	0.14075	0.08103	0.33593	0.081	0.12922	0.08103	0.55544	0.08103	3.49959												0.2026
																								0.08137	0.13367	0.08137	0.12541	0.08137	0.14059	0.08137	0.33768	0.08133	0.12954	0.08137	0.55695	0.08137	3.50229												0.2034
																								0.08167	0.13042	0.0817	0.12628	0.08173	0.13884	0.0817	0.33832	0.08167	0.12978	0.0817	0.5571	0.0817	3.5061												0.20423
																								0.082	0.13057	0.08203	0.12732	0.08207	0.13765	0.08203	0.33617	0.08203	0.12883	0.08203	0.55695	0.08203	3.51127												0.20507
																								0.08233	0.13407	0.08237	0.12716	0.0824	0.13828	0.08237	0.33482	0.08237	0.12803	0.08237	0.5575	0.08237	3.51667												0.2059
																								0.08267	0.13574	0.0827	0.12668	0.08273	0.14019	0.0827	0.33538	0.0827	0.12867	0.0827	0.55925	0.0827	3.52128												0.20673
																								0.08303	0.13542	0.08303	0.12668	0.08307	0.14083	0.08303	0.33538	0.08303	0.12867	0.08303	0.56156	0.08303	3.52399												0.20757
																								0.08337	0.13598	0.08337	0.12732	0.0834	0.13995	0.08337	0.33577	0.08333	0.12763	0.08337	0.56314	0.08337	3.52724												0.2084
																								0.0837	0.1359	0.0837	0.12827	0.08373	0.1386	0.0837	0.33736	0.08367	0.12732	0.0837	0.56314	0.0837	3.53233												0.20923
																								0.08403	0.13439	0.08403	0.12946	0.08407	0.1386	0.08403	0.33832	0.084	0.12843	0.08403	0.56259	0.08403	3.53734												0.21007
																								0.08437	0.13399	0.08437	0.13002	0.0844	0.13995	0.08437	0.33832	0.08433	0.12994	0.08437	0.56346	0.08437	3.54226												0.2109
																								0.0847	0.13534	0.0847	0.12946	0.08473	0.1413	0.0847	0.33903	0.08467	0.13057	0.0847	0.56545	0.0847	3.54807												0.21173
																								0.08503	0.13765	0.08503	0.12851	0.08507	0.14114	0.08503	0.33998	0.085	0.12978	0.08503	0.56712	0.08503	3.55228												0.21257
																								0.08537	0.13884	0.08537	0.12771	0.0854	0.14043	0.08537	0.34022	0.08537	0.12962	0.08537	0.56712	0.08537	3.55379												0.2134
																								0.0857	0.13765	0.0857	0.12676	0.08573	0.1413	0.0857	0.33998	0.0857	0.13192	0.0857	0.5668	0.0857	3.55744												0.21423
																								0.086	0.13542	0.08603	0.12692	0.08607	0.14273	0.08603	0.33943	0.08603	0.13399	0.08603	0.56712	0.08603	3.56364												0.21507
																								0.08633	0.1359	0.08637	0.12803	0.0864	0.14313	0.08637	0.33959	0.08637	0.13248	0.08637	0.56656	0.08637	3.56786												0.2159
																								0.08667	0.13884	0.0867	0.12883	0.08673	0.14265	0.0867	0.34189	0.0867	0.12994	0.0867	0.56307	0.0867	3.57064												0.21673
																								0.08703	0.13963	0.08703	0.12883	0.08707	0.14194	0.08703	0.34428	0.08703	0.12994	0.08703	0.5552	0.08703	3.57556												0.21757
																								0.08733	0.13709	0.08737	0.12906	0.0874	0.1421	0.08737	0.34444	0.08737	0.13137	0.08737	0.54272	0.08737	3.58113												0.2184
																								0.08767	0.13614	0.0877	0.13002	0.08773	0.14305	0.0877	0.34348	0.0877	0.13232	0.0877	0.52921	0.0877	3.58613												0.21923
																								0.088	0.13924	0.08803	0.13097	0.08807	0.14361	0.08803	0.34388	0.08803	0.13208	0.08803	0.51943	0.08803	3.59162												0.22007
																								0.08833	0.14289	0.08837	0.13153	0.0884	0.14234	0.0884	0.34595	0.08837	0.13057	0.08837	0.51459	0.08837	3.59575												0.2209
																								0.0887	0.14345	0.0887	0.13169	0.08873	0.14098	0.08873	0.34769	0.08867	0.12922	0.0887	0.51228	0.0887	3.59734												0.22173
																								0.08903	0.14138	0.08903	0.13129	0.08907	0.1413	0.08907	0.34825	0.089	0.12994	0.08903	0.51212	0.08903	3.60084												0.22257
																								0.08937	0.13963	0.08937	0.13113	0.0894	0.14289	0.08937	0.34753	0.08933	0.13248	0.08937	0.51443	0.08937	3.60775												0.22343
																								0.0897	0.14043	0.0897	0.13169	0.08973	0.14424	0.0897	0.3465	0.08967	0.13479	0.0897	0.51785	0.0897	3.61387												0.22423
																								0.09003	0.14249	0.09003	0.13232	0.09007	0.14424	0.09003	0.34595	0.09003	0.13598	0.09003	0.52134	0.09003	3.61808												0.22507
																								0.09037	0.1417	0.09037	0.13208	0.0904	0.14345	0.09037	0.34618	0.09037	0.13558	0.09037	0.52349	0.09037	3.62198												0.2259
																								0.0907	0.13804	0.0907	0.13192	0.09073	0.14234	0.0907	0.34714	0.0907	0.13399	0.0907	0.5246	0.0907	3.62563												0.22673
																								0.09103	0.13709	0.09103	0.13264	0.09107	0.14194	0.09103	0.34889	0.09103	0.13312	0.09103	0.52611	0.09103	3.6304												0.22757
																								0.09133	0.13979	0.09137	0.13288	0.0914	0.14249	0.09137	0.35055	0.09137	0.13455	0.09137	0.52929	0.09137	3.63755												0.2284
																								0.09167	0.1413	0.0917	0.13232	0.09173	0.14289	0.0917	0.35119	0.0917	0.13598	0.0917	0.53255	0.0917	3.64375												0.22923
																								0.092	0.14019	0.09203	0.13288	0.09207	0.1421	0.09203	0.35119	0.09203	0.13598	0.09203	0.53406	0.09203	3.64685												0.23007
																								0.09233	0.14035	0.09237	0.13383	0.0924	0.1417	0.09237	0.35151	0.09237	0.13518	0.09237	0.53477	0.09237	3.65011												0.23093
																								0.09267	0.14226	0.0927	0.13383	0.09273	0.14313	0.0927	0.3523	0.0927	0.13439	0.0927	0.53565	0.0927	3.65599												0.23173
																								0.09303	0.14345	0.09303	0.13367	0.09307	0.1452	0.09303	0.35294	0.09303	0.13407	0.09303	0.53747	0.09303	3.66235												0.23257
																								0.09337	0.14249	0.09337	0.13399	0.0934	0.14655	0.09337	0.3531	0.09337	0.13407	0.09337	0.54002	0.09337	3.66759												0.2334
																								0.0937	0.14059	0.0937	0.13463	0.0937	0.1471	0.0937	0.35238	0.0937	0.13463	0.0937	0.54248	0.0937	3.67165												0.23423
																								0.09403	0.14091	0.09403	0.13582	0.09403	0.14679	0.09403	0.35103	0.09403	0.13542	0.09403	0.54423	0.09403	3.67451												0.23507
																								0.09437	0.1444	0.09437	0.13709	0.09437	0.14695	0.09437	0.35079	0.09437	0.13502	0.09437	0.54558	0.09437	3.67721												0.2359
																								0.0947	0.14655	0.0947	0.13733	0.09473	0.1479	0.0947	0.35294	0.0947	0.13439	0.0947	0.54733	0.0947	3.68047												0.23673
																								0.09503	0.1444	0.09503	0.13709	0.09507	0.14814	0.09503	0.35524	0.095	0.13558	0.09503	0.54963	0.09503	3.68492												0.23757
																								0.09537	0.14265	0.09537	0.13717	0.0954	0.14806	0.09537	0.35564	0.09533	0.13765	0.09537	0.55178	0.09537	3.68937												0.2384
																								0.0957	0.14464	0.0957	0.13773	0.09573	0.14901	0.0957	0.35461	0.09567	0.13749	0.0957	0.55353	0.0957	3.69342												0.23923
																								0.09603	0.14726	0.09603	0.13789	0.09607	0.14997	0.09603	0.35461	0.096	0.13542	0.09603	0.55504	0.09603	3.69875												0.2401
																								0.09633	0.14655	0.09637	0.13717	0.0964	0.14909	0.09637	0.3558	0.09633	0.13463	0.09637	0.55599	0.09637	3.7051												0.24093
																								0.0967	0.14424	0.0967	0.13582	0.09673	0.1475	0.0967	0.35699	0.0967	0.13598	0.0967	0.55734	0.0967	3.70884												0.24173
																								0.09703	0.1444	0.09703	0.13574	0.09707	0.14671	0.09703	0.35636	0.09703	0.13733	0.09703	0.55854	0.09703	3.71067												0.24257
																								0.09733	0.14687	0.09737	0.13733	0.09737	0.14655	0.09737	0.35461	0.09737	0.13733	0.09737	0.55774	0.09737	3.714												0.2434
																								0.09767	0.14766	0.0977	0.1386	0.0977	0.14726	0.0977	0.35421	0.0977	0.13677	0.0977	0.55655	0.0977	3.71901												0.24423
																								0.098	0.14536	0.09803	0.13828	0.09807	0.1479	0.09807	0.3554	0.09803	0.13749	0.09803	0.55663	0.09803	3.72362												0.24507
																								0.09833	0.14369	0.09837	0.13844	0.0984	0.14806	0.0984	0.3562	0.09837	0.13828	0.09837	0.5552	0.09837	3.72783												0.2459
																								0.09867	0.14575	0.0987	0.14019	0.09873	0.1479	0.09873	0.35564	0.0987	0.13765	0.0987	0.54908	0.0987	3.73077												0.24673
																								0.099	0.14766	0.09903	0.14178	0.09907	0.14846	0.09907	0.35461	0.09903	0.13638	0.09903	0.54002	0.09903	3.7334												0.24757
																								0.09933	0.14591	0.09937	0.14138	0.0994	0.14869	0.0994	0.35445	0.09937	0.13653	0.09937	0.5304	0.09937	3.73824												0.2484
																								0.09967	0.144	0.0997	0.14003	0.09973	0.14806	0.0997	0.35556	0.09967	0.13669	0.0997	0.52023	0.0997	3.74405												0.24923
																								0.10003	0.14575	0.10003	0.13924	0.10007	0.1471	0.10003	0.35787	0.1	0.13653	0.10003	0.51053	0.10003	3.7481												0.25007
																								0.10037	0.14846	0.10037	0.13963	0.1004	0.1471	0.10037	0.3589	0.10033	0.13733	0.10037	0.5029	0.10037	3.75271												0.2509
																								0.1007	0.1483	0.1007	0.14083	0.10073	0.14766	0.1007	0.35691	0.10067	0.13908	0.1007	0.49766	0.1007	3.75827												0.25173
																								0.10103	0.14639	0.10103	0.14083	0.10107	0.14901	0.10103	0.35469	0.101	0.14019	0.10103	0.49424	0.10103	3.76225												0.25257
																								0.10137	0.14575	0.10137	0.1386	0.1014	0.15044	0.10137	0.3558	0.10133	0.14075	0.10137	0.49249	0.10137	3.76614												0.2534
																								0.1017	0.14766	0.1017	0.13709	0.10173	0.15044	0.1017	0.35834	0.1017	0.14138	0.1017	0.49194	0.1017	3.7717												0.25423
																								0.10203	0.15004	0.10203	0.13828	0.10207	0.14997	0.10203	0.35946	0.102	0.1421	0.10203	0.49281	0.10203	3.77504												0.25507
																								0.10233	0.14885	0.10237	0.14059	0.1024	0.1506	0.10237	0.35961	0.10233	0.14154	0.10237	0.49456	0.10237	3.77655												0.2559
																								0.1027	0.14591	0.1027	0.14218	0.10273	0.1514	0.1027	0.3593	0.1027	0.13995	0.1027	0.49671	0.1027	3.78116												0.25673
																								0.10303	0.14639	0.10303	0.14234	0.10307	0.1502	0.10303	0.35985	0.10303	0.13828	0.10303	0.49806	0.10303	3.78728												0.2576
																								0.10333	0.14909	0.10337	0.14075	0.1034	0.1475	0.10337	0.36256	0.10333	0.13844	0.10337	0.49901	0.10337	3.79062												0.25843
																								0.10367	0.14909	0.1037	0.13963	0.10373	0.14559	0.1037	0.36518	0.10367	0.13995	0.1037	0.5002	0.1037	3.79324												0.25923
																								0.10403	0.14687	0.10403	0.14075	0.10407	0.14575	0.10403	0.36486	0.10403	0.14075	0.10403	0.50251	0.10403	3.7969												0.26007
																								0.10437	0.14639	0.10437	0.14218	0.1044	0.1479	0.10437	0.36351	0.10437	0.14059	0.10437	0.50553	0.10437	3.80055												0.2609
																								0.1047	0.14909	0.1047	0.14265	0.10473	0.14981	0.10473	0.36295	0.1047	0.14138	0.1047	0.50831	0.1047	3.80444												0.26173
																								0.10503	0.15251	0.10503	0.14234	0.10507	0.14965	0.10507	0.36216	0.10503	0.14321	0.10503	0.51037	0.10503	3.80929												0.26257
																								0.10537	0.15251	0.10537	0.1421	0.1054	0.14901	0.1054	0.3612	0.10537	0.144	0.10537	0.51157	0.10537	3.81374												0.2634
																								0.1057	0.14901	0.1057	0.14234	0.10573	0.14941	0.1057	0.36136	0.1057	0.14361	0.1057	0.51284	0.1057	3.81788												0.26423
																								0.10603	0.1471	0.10603	0.14289	0.10607	0.15036	0.10603	0.3612	0.10603	0.14265	0.10603	0.51467	0.10603	3.82288												0.26507
																								0.10637	0.14965	0.10637	0.14329	0.1064	0.15084	0.10637	0.36105	0.10637	0.14091	0.10637	0.51745	0.10637	3.82757												0.2659
																								0.1067	0.15211	0.1067	0.14313	0.10673	0.151	0.1067	0.36271	0.1067	0.13908	0.1067	0.51943	0.1067	3.83083												0.26673
																								0.107	0.15116	0.10703	0.14361	0.10707	0.15036	0.10703	0.36526	0.107	0.13979	0.10703	0.51999	0.10703	3.83449												0.2676
																								0.10733	0.1502	0.10737	0.14496	0.1074	0.14949	0.10737	0.36605	0.10737	0.14114	0.10737	0.52063	0.10737	3.83909												0.26843
																								0.10767	0.15171	0.1077	0.14583	0.10773	0.14909	0.1077	0.36526	0.10767	0.14114	0.1077	0.52293	0.1077	3.84315												0.26923
																								0.108	0.15267	0.10803	0.14536	0.10807	0.14909	0.10803	0.36462	0.108	0.14043	0.10803	0.52619	0.10803	3.84704												0.27007
																								0.10833	0.1506	0.10837	0.14424	0.1084	0.14869	0.10837	0.36518	0.10833	0.14059	0.10837	0.52889	0.10837	3.85126												0.2709
																								0.1087	0.14861	0.1087	0.14345	0.1087	0.14814	0.1087	0.36701	0.10867	0.14138	0.1087	0.53024	0.1087	3.85435												0.27173
																								0.10903	0.14909	0.10903	0.144	0.10903	0.14861	0.10903	0.36812	0.109	0.14329	0.10903	0.53064	0.10903	3.85817												0.27257
																								0.10937	0.15076	0.10937	0.1452	0.1094	0.14965	0.1094	0.36693	0.10937	0.1452	0.10937	0.53151	0.10937	3.86294												0.2734
																								0.10967	0.1506	0.1097	0.14583	0.10973	0.15004	0.10973	0.36502	0.1097	0.14408	0.1097	0.5339	0.1097	3.86604												0.27423
																								0.11	0.14925	0.11003	0.14544	0.11007	0.14869	0.11003	0.36542	0.11003	0.14154	0.11003	0.53716	0.11003	3.86802												0.27507
																								0.11033	0.15004	0.11037	0.14496	0.1104	0.14671	0.11037	0.36788	0.11037	0.14091	0.11037	0.53946	0.11037	3.87184												0.2759
																								0.11067	0.15346	0.1107	0.14504	0.11073	0.14615	0.1107	0.36987	0.1107	0.1413	0.1107	0.54026	0.1107	3.87684												0.27673
																								0.11103	0.15465	0.11103	0.14583	0.11107	0.14766	0.11103	0.37018	0.11103	0.14114	0.11103	0.54113	0.11103	3.88082												0.27757
																								0.11137	0.15155	0.11137	0.1471	0.1114	0.14965	0.11137	0.36867	0.11133	0.14249	0.11137	0.54296	0.11137	3.88336												0.2784
																								0.1117	0.14846	0.1117	0.14774	0.11173	0.15084	0.1117	0.36701	0.11167	0.14464	0.1117	0.54558	0.1117	3.88487												0.27923
																								0.11203	0.15004	0.11203	0.1471	0.11207	0.15116	0.11203	0.36756	0.112	0.14408	0.11203	0.54709	0.11203	3.88797												0.28007
																								0.11237	0.15402	0.11237	0.14639	0.1124	0.15132	0.11237	0.37058	0.11233	0.14234	0.11237	0.54638	0.11237	3.89353												0.2809
																								0.1127	0.15497	0.1127	0.14671	0.11273	0.1514	0.1127	0.37297	0.11267	0.14194	0.1127	0.54526	0.1127	3.89767												0.28173
																								0.11303	0.1533	0.11303	0.14655	0.11307	0.15155	0.11303	0.37273	0.113	0.14154	0.11303	0.54614	0.11303	3.90029												0.28257
																								0.11337	0.1533	0.11337	0.14575	0.1134	0.15195	0.11337	0.37154	0.11333	0.14091	0.11337	0.54693	0.11337	3.9049												0.2834
																								0.1137	0.15521	0.1137	0.14575	0.11373	0.15227	0.1137	0.37122	0.11367	0.14194	0.1137	0.54383	0.1137	3.90998												0.28423
																								0.11403	0.15656	0.11403	0.14655	0.11407	0.15155	0.11403	0.37193	0.11403	0.14273	0.11403	0.53501	0.11403	3.9134												0.28507
																								0.11437	0.1564	0.11437	0.1475	0.1144	0.15004	0.11437	0.37289	0.11437	0.14154	0.11437	0.52293	0.11437	3.91706												0.28593
																								0.11467	0.15688	0.1147	0.14814	0.11473	0.14885	0.1147	0.37313	0.1147	0.14059	0.1147	0.51188	0.1147	3.92143												0.28673
																								0.115	0.15903	0.11503	0.14901	0.11507	0.14861	0.11503	0.37257	0.11503	0.14098	0.11503	0.50378	0.11503	3.92358												0.28757
																								0.11533	0.16061	0.11537	0.14949	0.1154	0.14814	0.11537	0.37257	0.11537	0.1421	0.11537	0.49822	0.11537	3.92612												0.2884
																								0.11567	0.15887	0.1157	0.1502	0.11573	0.14774	0.1157	0.37368	0.1157	0.1444	0.1157	0.49496	0.1157	3.93097												0.28923
																								0.116	0.15553	0.11603	0.15044	0.11607	0.1483	0.11607	0.37392	0.11603	0.14536	0.11603	0.49361	0.11603	3.93454												0.29007
																								0.11633	0.15497	0.11637	0.15036	0.1164	0.14941	0.1164	0.37313	0.11637	0.14265	0.11637	0.49376	0.11637	3.9355												0.2909
																								0.1167	0.15767	0.1167	0.14965	0.11673	0.15004	0.11673	0.37368	0.1167	0.1413	0.1167	0.4948	0.1167	3.93724												0.29173
																								0.11703	0.15958	0.11703	0.1483	0.11707	0.15084	0.11707	0.37559	0.11703	0.144	0.11703	0.4971	0.11703	3.93955												0.29257
																								0.11737	0.15831	0.11737	0.14695	0.1174	0.1514	0.1174	0.37654	0.11737	0.14559	0.11737	0.49957	0.11737	3.94209												0.2934
																								0.1177	0.15656	0.1177	0.1471	0.11773	0.15132	0.1177	0.37694	0.1177	0.14345	0.1177	0.50147	0.1177	3.94766												0.29423
																								0.11803	0.15791	0.11803	0.14909	0.11807	0.1514	0.11803	0.37718	0.11803	0.14098	0.11803	0.50267	0.11803	3.95346												0.29507
																								0.11837	0.16061	0.11837	0.15076	0.1184	0.15155	0.11837	0.37718	0.11837	0.14114	0.11837	0.50362	0.11837	3.9556												0.2959
																								0.1187	0.15918	0.1187	0.151	0.11873	0.1506	0.1187	0.37773	0.1187	0.14369	0.1187	0.50441	0.1187	3.95807												0.29673
																								0.11903	0.15497	0.11903	0.15084	0.11907	0.14997	0.11903	0.37885	0.11903	0.1475	0.11903	0.50513	0.11903	3.96323												0.29757
																								0.11933	0.15402	0.11937	0.15084	0.1194	0.15084	0.11937	0.37813	0.11933	0.1483	0.11937	0.50648	0.11937	3.96705												0.2984
																								0.11967	0.15688	0.1197	0.15132	0.11973	0.15171	0.1197	0.37638	0.1197	0.14559	0.1197	0.50886	0.1197	3.96999												0.29923
																								0.12	0.16038	0.12003	0.15179	0.12007	0.15132	0.12003	0.37527	0.12003	0.14408	0.12003	0.51196	0.12003	3.97484												0.30007
																								0.12033	0.16133	0.12037	0.15227	0.1204	0.15076	0.12037	0.37487	0.12037	0.14456	0.12037	0.51467	0.12037	3.97841												0.3009
																								0.1207	0.15871	0.1207	0.15291	0.12073	0.15076	0.1207	0.37527	0.1207	0.14385	0.1207	0.51562	0.1207	3.9804												0.30173
																								0.12103	0.15736	0.12103	0.15346	0.12103	0.15076	0.12103	0.37638	0.12103	0.14329	0.12103	0.51498	0.12103	3.98556												0.3026
																								0.12137	0.16061	0.12137	0.15346	0.12137	0.15084	0.12137	0.37662	0.12137	0.144	0.12137	0.51514	0.12137	3.99121												0.3034
																								0.1217	0.16236	0.1217	0.15251	0.1217	0.15179	0.12173	0.37622	0.1217	0.14408	0.1217	0.51713	0.1217	3.99343												0.30423
																								0.12203	0.15958	0.12203	0.15155	0.12203	0.15267	0.12207	0.37678	0.12203	0.14456	0.12203	0.52055	0.12203	3.99613												0.30507
																								0.12237	0.15863	0.12237	0.15195	0.1224	0.15267	0.1224	0.37797	0.12237	0.14726	0.12237	0.52365	0.12237	4.00138												0.3059
																								0.1227	0.16189	0.1227	0.15267	0.12273	0.15211	0.1227	0.37869	0.12267	0.14957	0.1227	0.52476	0.1227	4.00464												0.30673
																								0.12303	0.16371	0.12303	0.15251	0.12307	0.15171	0.12303	0.37924	0.123	0.14909	0.12303	0.52325	0.12303	4.00615												0.30757
																								0.12337	0.16101	0.12337	0.15211	0.1234	0.15179	0.12337	0.38044	0.12333	0.14909	0.12337	0.52174	0.12337	4.00941												0.3084
																								0.1237	0.15767	0.1237	0.15211	0.12373	0.15275	0.1237	0.38195	0.12367	0.15004	0.1237	0.5223	0.1237	4.01251												0.30923
																								0.12403	0.15712	0.12403	0.15275	0.12407	0.15402	0.12403	0.38274	0.124	0.14965	0.12403	0.52333	0.12403	4.01465												0.31007
																								0.12433	0.15998	0.12437	0.1541	0.1244	0.15505	0.12437	0.38234	0.12433	0.14885	0.12437	0.52253	0.12437	4.0195												0.3109
																								0.12467	0.16348	0.1247	0.15537	0.12473	0.15561	0.1247	0.38139	0.1247	0.1483	0.1247	0.51808	0.1247	4.02506												0.31173
																								0.125	0.16332	0.12503	0.15465	0.12507	0.15505	0.12503	0.38139	0.12503	0.1471	0.12503	0.51173	0.12503	4.02729												0.31257
																								0.12537	0.16077	0.12537	0.15235	0.12537	0.15402	0.12537	0.3829	0.12537	0.1471	0.12537	0.50632	0.12537	4.02872												0.31343
																								0.1257	0.16054	0.1257	0.15155	0.1257	0.15386	0.1257	0.38425	0.1257	0.14869	0.1257	0.50306	0.1257	4.03229												0.31427
																								0.12603	0.16141	0.12603	0.15314	0.12607	0.15481	0.12603	0.38409	0.12603	0.14861	0.12603	0.50147	0.12603	4.03563												0.31507
																								0.12633	0.15982	0.12637	0.15465	0.1264	0.15537	0.1264	0.38274	0.12637	0.14766	0.12637	0.50171	0.12637	4.03913												0.3159
																								0.12667	0.15942	0.1267	0.15402	0.12673	0.15521	0.12673	0.38155	0.1267	0.14846	0.1267	0.50211	0.1267	4.0435												0.31673
																								0.12703	0.16292	0.12703	0.15275	0.12707	0.1545	0.12707	0.38179	0.12703	0.14909	0.12703	0.49917	0.12703	4.04565												0.31757
																								0.12737	0.16483	0.12737	0.15291	0.1274	0.15402	0.12737	0.38385	0.12737	0.14846	0.12737	0.4913	0.12737	4.04636												0.3184
																								0.1277	0.16284	0.1277	0.15505	0.12773	0.15442	0.1277	0.38616	0.1277	0.1483	0.1277	0.48129	0.1277	4.0497												0.31923
																								0.12803	0.16141	0.12803	0.15767	0.12807	0.15537	0.12803	0.38664	0.128	0.14885	0.12803	0.47318	0.12803	4.05463												0.32007
																								0.12837	0.16236	0.12837	0.15847	0.1284	0.15577	0.12837	0.3864	0.12833	0.14869	0.12837	0.46841	0.12837	4.05781												0.3209
																								0.1287	0.16522	0.1287	0.15775	0.12873	0.15497	0.1287	0.38664	0.1287	0.14925	0.1287	0.46595	0.1287	4.06067												0.32173
																								0.12903	0.16848	0.12903	0.15728	0.12907	0.1541	0.12903	0.38703	0.12903	0.1502	0.12903	0.4642	0.12903	4.06448												0.32257
																								0.12937	0.16737	0.12937	0.15728	0.1294	0.1541	0.12937	0.3864	0.12933	0.15052	0.12937	0.46301	0.12937	4.06702												0.32343
																								0.1297	0.16268	0.1297	0.15736	0.12973	0.15465	0.1297	0.38544	0.12967	0.15036	0.1297	0.46126	0.1297	4.06989												0.32427
																								0.13003	0.16268	0.13003	0.15696	0.13007	0.15465	0.13003	0.38544	0.13	0.1502	0.13003	0.45816	0.13003	4.07529												0.32507
																								0.13037	0.16713	0.13037	0.15616	0.1304	0.1533	0.13037	0.38616	0.13033	0.14957	0.13037	0.45451	0.13037	4.08006												0.3259
																								0.13067	0.16658	0.1307	0.15601	0.13073	0.15195	0.1307	0.38735	0.13067	0.15052	0.1307	0.45204	0.1307	4.08141												0.32673
																								0.131	0.16236	0.13103	0.15712	0.13107	0.15291	0.13103	0.3883	0.131	0.15251	0.13103	0.45069	0.13103	4.0822												0.32757
																								0.13137	0.16157	0.13137	0.15847	0.1314	0.15481	0.13137	0.38775	0.13133	0.15251	0.13137	0.44958	0.13137	4.08514												0.3284
																								0.1317	0.16371	0.1317	0.15831	0.13173	0.15465	0.1317	0.38719	0.1317	0.151	0.1317	0.44902	0.1317	4.08951												0.32923
																								0.13203	0.16522	0.13203	0.15728	0.13207	0.15267	0.13203	0.38759	0.13203	0.15116	0.13203	0.44894	0.13203	4.09341												0.33007
																								0.13237	0.16658	0.13237	0.15672	0.1324	0.1514	0.1324	0.38791	0.13237	0.15132	0.13237	0.44799	0.13237	4.09659												0.3309
																								0.1327	0.16697	0.1327	0.15752	0.13273	0.15235	0.13273	0.38775	0.1327	0.14997	0.1327	0.4468	0.1327	4.09929												0.33173
																								0.13303	0.16658	0.13303	0.15887	0.13307	0.15386	0.13303	0.38838	0.13303	0.15036	0.13303	0.44703	0.13303	4.10255												0.33257
																								0.13337	0.16713	0.13337	0.15887	0.1334	0.1537	0.13337	0.38926	0.13337	0.15227	0.13337	0.44799	0.13337	4.10604												0.3334
																								0.1337	0.16554	0.1337	0.15752	0.13373	0.15155	0.1337	0.38854	0.1337	0.15235	0.1337	0.44799	0.1337	4.10938												0.33423
																								0.13403	0.16141	0.13403	0.15696	0.13407	0.14941	0.13403	0.38815	0.13403	0.15227	0.13403	0.44648	0.13403	4.11224												0.33507
																								0.13437	0.16173	0.13437	0.15815	0.1344	0.14901	0.13437	0.38926	0.13437	0.15322	0.13437	0.44529	0.13437	4.11431												0.3359
																								0.1347	0.16697	0.1347	0.15998	0.13473	0.1502	0.1347	0.38981	0.1347	0.15306	0.1347	0.44529	0.1347	4.1155												0.33673
																								0.13503	0.16904	0.13503	0.16006	0.13507	0.15211	0.13503	0.38894	0.135	0.15322	0.13503	0.44632	0.13503	4.11646												0.33757
																								0.13533	0.16673	0.13537	0.15847	0.1354	0.15362	0.13537	0.38934	0.13533	0.15561	0.13537	0.44727	0.13537	4.1194												0.3384
																								0.13567	0.16578	0.1357	0.15696	0.13573	0.15362	0.1357	0.3914	0.13567	0.15593	0.1357	0.44688	0.1357	4.1244												0.33923
																								0.136	0.16689	0.13603	0.15728	0.13607	0.15291	0.13603	0.39275	0.136	0.1533	0.13603	0.44513	0.13603	4.12893												0.34007
																								0.13633	0.16824	0.13637	0.15871	0.1364	0.15251	0.13637	0.39252	0.13633	0.15306	0.13637	0.44378	0.13637	4.13124												0.34093
																								0.1367	0.16864	0.1367	0.15966	0.13673	0.15211	0.1367	0.3914	0.13667	0.15426	0.1367	0.44489	0.1367	4.13243												0.34177
																								0.13703	0.16594	0.13703	0.15887	0.13707	0.151	0.13707	0.39029	0.137	0.15322	0.13703	0.44727	0.13703	4.13497												0.34257
																								0.13737	0.16292	0.13737	0.15775	0.1374	0.14997	0.1374	0.39117	0.13737	0.15211	0.13737	0.44823	0.13737	4.13942												0.3434
																								0.13767	0.16522	0.1377	0.15863	0.13773	0.15036	0.13773	0.39395	0.1377	0.15322	0.1377	0.44719	0.1377	4.14379												0.34423
																								0.138	0.16864	0.13803	0.16117	0.13807	0.1514	0.13807	0.39522	0.13803	0.15346	0.13803	0.44537	0.13803	4.14673												0.34507
																								0.13833	0.16713	0.13837	0.16363	0.1384	0.15171	0.13837	0.39371	0.13837	0.15346	0.13837	0.44473	0.13837	4.1484												0.3459
																								0.13867	0.16538	0.1387	0.16371	0.13873	0.15132	0.1387	0.39236	0.1387	0.15481	0.1387	0.44537	0.1387	4.1496												0.34673
																								0.13903	0.16689	0.13903	0.16157	0.13907	0.1514	0.13903	0.39339	0.13903	0.15497	0.13903	0.44624	0.13903	4.15206												0.34757
																								0.13937	0.16753	0.13937	0.15998	0.1394	0.15227	0.13937	0.3957	0.13933	0.1541	0.13937	0.44568	0.13937	4.15707												0.3484
																								0.1397	0.16793	0.1397	0.16093	0.13973	0.15275	0.1397	0.39736	0.13967	0.15465	0.1397	0.44457	0.1397	4.16231												0.34923
																								0.14003	0.16904	0.14003	0.16316	0.14007	0.15211	0.14003	0.39657	0.14	0.15481	0.14003	0.44513	0.14003	4.16382												0.35007
																								0.14037	0.16673	0.14037	0.16411	0.1404	0.15084	0.14037	0.39482	0.14033	0.15346	0.14037	0.44664	0.14037	4.16398												0.3509
																								0.1407	0.16363	0.1407	0.16308	0.14073	0.15004	0.1407	0.39522	0.1407	0.15362	0.1407	0.44688	0.1407	4.16764												0.35173
																								0.14103	0.16467	0.14103	0.16173	0.14107	0.1502	0.14103	0.3976	0.14103	0.15426	0.14103	0.44624	0.14103	4.17232												0.35257
																								0.14137	0.16562	0.14137	0.16197	0.1414	0.15116	0.14137	0.39792	0.14137	0.15386	0.14137	0.44648	0.14137	4.17455												0.3534
																								0.1417	0.16467	0.1417	0.16348	0.14173	0.15155	0.1417	0.39506	0.1417	0.15497	0.1417	0.44783	0.1417	4.17654												0.35423
																								0.14203	0.16785	0.14203	0.16387	0.14207	0.15171	0.14203	0.39252	0.14203	0.15593	0.14203	0.44894	0.14203	4.1786												0.35507
																								0.14237	0.17309	0.14237	0.16308	0.1424	0.15251	0.14237	0.39331	0.14237	0.1541	0.14237	0.44878	0.14237	4.17924												0.3559
																								0.1427	0.17309	0.1427	0.16236	0.14273	0.15346	0.1427	0.39601	0.1427	0.15306	0.1427	0.44719	0.1427	4.18131												0.35673
																								0.14303	0.16967	0.14303	0.16268	0.14307	0.15346	0.14303	0.39832	0.14303	0.15481	0.14303	0.44537	0.14303	4.18552												0.3576
																								0.14333	0.16824	0.14337	0.16371	0.1434	0.1537	0.14337	0.39895	0.14337	0.15505	0.14337	0.44552	0.14337	4.18806												0.3584
																								0.14367	0.16864	0.1437	0.16427	0.14373	0.15426	0.14373	0.398	0.1437	0.15346	0.1437	0.4468	0.1437	4.19053												0.35923
																								0.14403	0.17007	0.14403	0.16387	0.14407	0.15426	0.14407	0.3976	0.14403	0.15235	0.14403	0.44743	0.14403	4.19617												0.36007
																								0.14437	0.1715	0.14437	0.16348	0.1444	0.1537	0.1444	0.39832	0.14437	0.1514	0.14437	0.44703	0.14437	4.20149												0.3609
																								0.1447	0.17063	0.1447	0.16403	0.14473	0.15275	0.1447	0.39832	0.1447	0.15195	0.1447	0.44624	0.1447	4.2038												0.36173
																								0.14503	0.17055	0.14503	0.16483	0.14507	0.15179	0.14507	0.3976	0.14503	0.15457	0.14503	0.44552	0.14503	4.20562												0.36257
																								0.14537	0.17333	0.14537	0.16499	0.1454	0.15132	0.14537	0.39816	0.14537	0.15577	0.14537	0.44592	0.14537	4.20745												0.3634
																								0.1457	0.17428	0.1457	0.16387	0.14573	0.15155	0.1457	0.39951	0.1457	0.15497	0.1457	0.44592	0.1457	4.20848												0.36423
																								0.14603	0.17118	0.14603	0.16316	0.14607	0.15235	0.14603	0.40023	0.14603	0.15553	0.14603	0.44179	0.14603	4.21198												0.36507
																								0.14637	0.16983	0.14637	0.16459	0.1464	0.15346	0.14637	0.4003	0.14637	0.15672	0.14637	0.43352	0.14637	4.21691												0.3659
																								0.1467	0.1715	0.1467	0.16697	0.14673	0.15346	0.1467	0.39991	0.14667	0.15601	0.1467	0.4259	0.1467	4.21906												0.36673
																								0.147	0.17198	0.14703	0.16769	0.14707	0.15235	0.14703	0.39911	0.147	0.15593	0.14703	0.42129	0.14703	4.22096												0.36757
																								0.14733	0.17103	0.14737	0.16602	0.1474	0.15195	0.14737	0.39951	0.14733	0.15672	0.14737	0.41914	0.14737	4.22517												0.36843
																								0.14767	0.17063	0.1477	0.16427	0.14773	0.1533	0.1477	0.40126	0.1477	0.15521	0.1477	0.41898	0.1477	4.22851												0.36927
																								0.14803	0.17079	0.14803	0.16387	0.14807	0.1545	0.14803	0.40197	0.14803	0.15386	0.14803	0.41898	0.14803	4.23002												0.37007
																								0.14837	0.17198	0.14837	0.16483	0.1484	0.1545	0.14837	0.40046	0.14837	0.1564	0.14837	0.41755	0.14837	4.23233												0.3709
																								0.1487	0.17269	0.1487	0.16602	0.14873	0.15362	0.1487	0.39911	0.1487	0.15871	0.1487	0.41588	0.1487	4.23447												0.37173
																								0.14903	0.17063	0.14903	0.16602	0.14903	0.15251	0.14903	0.39951	0.14903	0.15752	0.14903	0.41548	0.14903	4.23614												0.37257
																								0.14937	0.16944	0.14937	0.16546	0.1494	0.15267	0.14937	0.40086	0.14937	0.15521	0.14937	0.41493	0.14937	4.23932												0.3734
																								0.1497	0.17214	0.1497	0.16658	0.14973	0.15346	0.1497	0.40237	0.1497	0.1541	0.1497	0.41413	0.1497	4.24385												0.37423
																								0.15003	0.17468	0.15003	0.16888	0.15007	0.15386	0.15003	0.40301	0.15003	0.15497	0.15003	0.41358	0.15003	4.24663												0.37507
																								0.15037	0.1746	0.15037	0.1696	0.1504	0.1541	0.15037	0.40293	0.15037	0.15696	0.15037	0.41254	0.15037	4.24854												0.3759
																								0.1507	0.17468	0.1507	0.16832	0.15073	0.15465	0.1507	0.40332	0.15067	0.15696	0.1507	0.41159	0.1507	4.25045												0.37673
																								0.15103	0.17651	0.15103	0.16809	0.15107	0.15465	0.15103	0.40452	0.151	0.15497	0.15103	0.41159	0.15103	4.25235												0.37757
																								0.15137	0.17786	0.15137	0.16928	0.1514	0.15386	0.15137	0.40483	0.15133	0.15481	0.15137	0.41159	0.15137	4.2545												0.3784
																								0.1517	0.1773	0.1517	0.17023	0.15173	0.15314	0.1517	0.40428	0.15167	0.1564	0.1517	0.41127	0.1517	4.25736												0.37923
																								0.15203	0.17444	0.15203	0.16967	0.15207	0.15314	0.15203	0.40436	0.152	0.1564	0.15203	0.41215	0.15203	4.25983												0.38007
																								0.15233	0.17214	0.15237	0.16769	0.1524	0.1533	0.15237	0.40507	0.15237	0.15577	0.15237	0.41453	0.15237	4.26173												0.3809
																								0.15267	0.17333	0.1527	0.16642	0.15273	0.15362	0.1527	0.40491	0.1527	0.15632	0.1527	0.41739	0.1527	4.26443												0.38173
																								0.153	0.175	0.15303	0.16793	0.15303	0.1537	0.15303	0.40436	0.15303	0.15712	0.15303	0.4197	0.15303	4.26714												0.38257
																								0.15333	0.17389	0.15337	0.17023	0.15337	0.15362	0.15337	0.40452	0.15337	0.15831	0.15337	0.42121	0.15337	4.26992												0.3834
																								0.15367	0.17269	0.1537	0.17063	0.15373	0.15362	0.15373	0.40523	0.1537	0.16022	0.1537	0.4216	0.1537	4.27405												0.38423
																								0.154	0.1746	0.15403	0.16912	0.15407	0.15402	0.15407	0.40587	0.15403	0.16022	0.15403	0.422	0.15403	4.27794												0.38507
																								0.15433	0.17715	0.15437	0.16809	0.1544	0.15465	0.1544	0.40658	0.15437	0.15863	0.15437	0.42319	0.15437	4.27969												0.3859
																								0.1547	0.1773	0.1547	0.16864	0.15473	0.15537	0.15473	0.40698	0.1547	0.15847	0.1547	0.42454	0.1547	4.28081												0.38673
																								0.15503	0.17556	0.15503	0.17007	0.15507	0.15537	0.15507	0.40658	0.15503	0.15918	0.15503	0.42621	0.15503	4.28184												0.38757
																								0.15537	0.17428	0.15537	0.17079	0.1554	0.15465	0.1554	0.40563	0.15537	0.15942	0.15537	0.42804	0.15537	4.28319												0.3884
																								0.1557	0.17516	0.1557	0.17039	0.15573	0.1541	0.1557	0.40507	0.1557	0.15958	0.1557	0.42876	0.1557	4.28605												0.38923
																								0.15603	0.17635	0.15603	0.16999	0.15607	0.15481	0.15603	0.40563	0.156	0.15847	0.15603	0.42876	0.15603	4.28875												0.39007
																								0.15637	0.17619	0.15637	0.17039	0.1564	0.15601	0.15637	0.40682	0.15637	0.15656	0.15637	0.43011	0.15637	4.29002												0.3909
																								0.1567	0.17619	0.1567	0.17118	0.15673	0.15656	0.1567	0.40738	0.1567	0.15712	0.1567	0.43265	0.1567	4.29201												0.39173
																								0.15703	0.17738	0.15703	0.17063	0.15707	0.15601	0.15703	0.40682	0.15703	0.15982	0.15703	0.43527	0.15703	4.29503												0.39257
																								0.15737	0.1781	0.15737	0.16816	0.1574	0.15505	0.15737	0.40658	0.15737	0.16006	0.15737	0.43742	0.15737	4.29686												0.3934
																								0.1577	0.17691	0.1577	0.16658	0.15773	0.15505	0.1577	0.40793	0.1577	0.15871	0.1577	0.43893	0.1577	4.29932												0.39423
																								0.158	0.1746	0.15803	0.16769	0.15807	0.15593	0.15803	0.40929	0.15803	0.15966	0.15803	0.43933	0.15803	4.30377												0.39507
																								0.15833	0.17524	0.15837	0.17007	0.1584	0.1564	0.15837	0.40936	0.15837	0.16212	0.15837	0.44028	0.15837	4.30703												0.3959
																								0.15867	0.17969	0.1587	0.17103	0.15873	0.1564	0.1587	0.40952	0.1587	0.16324	0.1587	0.44243	0.1587	4.30878												0.39673
																								0.15903	0.18024	0.15903	0.17063	0.15907	0.15632	0.15903	0.40984	0.15903	0.16197	0.15903	0.44513	0.15903	4.31244												0.39757
																								0.15937	0.17444	0.15937	0.17047	0.1594	0.15593	0.15937	0.40873	0.15937	0.15942	0.15937	0.44727	0.15937	4.31514												0.3984
																								0.1597	0.17158	0.1597	0.17134	0.15973	0.15545	0.1597	0.40714	0.1597	0.15767	0.1597	0.44839	0.1597	4.31546												0.39923
																								0.16003	0.17595	0.16003	0.17254	0.16007	0.15545	0.16003	0.40714	0.16003	0.15863	0.16003	0.44862	0.16003	4.31784												0.40007
																								0.16037	0.18096	0.16037	0.17293	0.1604	0.15545	0.1604	0.40833	0.16037	0.16077	0.16037	0.44878	0.16037	4.32189												0.4009
																								0.1607	0.18287	0.1607	0.17182	0.16073	0.15505	0.16073	0.40929	0.1607	0.16228	0.1607	0.44894	0.1607	4.32356												0.40173
																								0.16103	0.1816	0.16103	0.17079	0.16107	0.15521	0.16107	0.40992	0.16103	0.16284	0.16103	0.44839	0.16103	4.32468												0.40257
																								0.16137	0.17873	0.16137	0.17103	0.1614	0.1568	0.16137	0.41048	0.16137	0.16268	0.16137	0.44719	0.16137	4.32746												0.4034
																								0.1617	0.1781	0.1617	0.17174	0.16173	0.15831	0.1617	0.41024	0.1617	0.16141	0.1617	0.44608	0.1617	4.32976												0.40423
																								0.16203	0.18024	0.16203	0.17214	0.16207	0.15847	0.16203	0.40984	0.16203	0.16054	0.16203	0.44584	0.16203	4.33278												0.40507
																								0.16237	0.17985	0.16237	0.17214	0.1624	0.15815	0.16237	0.41008	0.16237	0.16077	0.16237	0.44592	0.16237	4.33747												0.4059
																								0.1627	0.17738	0.1627	0.17158	0.16273	0.15863	0.1627	0.41127	0.1627	0.16189	0.1627	0.44473	0.1627	4.33978												0.40673
																								0.16303	0.17905	0.16303	0.17039	0.16307	0.15966	0.16303	0.41294	0.16303	0.16268	0.16303	0.44084	0.16303	4.34049												0.40757
																								0.16337	0.18175	0.16337	0.17039	0.1634	0.16022	0.16337	0.41389	0.16337	0.16324	0.16337	0.43567	0.16337	4.34454												0.4084
																								0.1637	0.18024	0.1637	0.17142	0.16373	0.1591	0.1637	0.41302	0.16367	0.16387	0.1637	0.43337	0.1637	4.34844												0.40923
																								0.16403	0.1781	0.16403	0.17198	0.16403	0.15736	0.16403	0.41143	0.164	0.16483	0.16403	0.43432	0.16403	4.34884												0.41007
																								0.16437	0.17905	0.16437	0.17142	0.16437	0.15656	0.16437	0.41103	0.16433	0.16467	0.16437	0.43488	0.16437	4.35074												0.4109
																								0.1647	0.1812	0.1647	0.17134	0.1647	0.15696	0.1647	0.41238	0.16467	0.16419	0.1647	0.43146	0.1647	4.35471												0.41173
																								0.16503	0.18271	0.16503	0.17214	0.16507	0.15775	0.16507	0.41318	0.165	0.16467	0.16503	0.42454	0.16503	4.35575												0.41257
																								0.16537	0.18271	0.16537	0.17333	0.1654	0.1591	0.1654	0.41278	0.16537	0.16507	0.16537	0.4185	0.16537	4.35686												0.4134
																								0.1657	0.18001	0.1657	0.17428	0.16573	0.16006	0.16573	0.41238	0.1657	0.16371	0.1657	0.41533	0.1657	4.36076												0.41423
																								0.16603	0.17866	0.16603	0.17405	0.16607	0.15903	0.16603	0.41334	0.16603	0.16268	0.16603	0.41278	0.16603	4.36226												0.41507
																								0.16637	0.18231	0.16637	0.17309	0.1664	0.15696	0.16637	0.41469	0.16637	0.16324	0.16637	0.40778	0.16637	4.36147												0.4159
																								0.1667	0.18485	0.1667	0.17325	0.16673	0.15616	0.1667	0.41564	0.1667	0.16403	0.1667	0.40181	0.1667	4.36338												0.41673
																								0.16703	0.18287	0.16703	0.175	0.16707	0.15632	0.16703	0.41525	0.167	0.16459	0.16703	0.398	0.16703	4.36648												0.41757
																								0.16737	0.18175	0.16737	0.17659	0.1674	0.15601	0.16737	0.41389	0.16733	0.16522	0.16737	0.39705	0.16737	4.36783												0.4184
																								0.1677	0.1835	0.1677	0.17659	0.16773	0.15632	0.1677	0.41294	0.16767	0.16483	0.1677	0.39752	0.1677	4.36997												0.41923
																								0.16803	0.1839	0.16803	0.17579	0.16807	0.15696	0.16803	0.4135	0.168	0.16371	0.16803	0.3976	0.16803	4.37395												0.42007
																								0.16837	0.18215	0.16837	0.1754	0.1684	0.15736	0.16837	0.41469	0.16833	0.16292	0.16837	0.39705	0.16837	4.37633												0.4209
																								0.1687	0.18016	0.1687	0.17595	0.16873	0.15791	0.1687	0.41469	0.1687	0.16292	0.1687	0.39705	0.1687	4.3784												0.42173
																								0.16903	0.17826	0.16903	0.17659	0.16907	0.15942	0.16903	0.41358	0.16903	0.16427	0.16903	0.39792	0.16903	4.38229												0.42257
																								0.16937	0.17969	0.16937	0.17635	0.1694	0.16046	0.16937	0.4135	0.16937	0.16658	0.16937	0.39816	0.16937	4.38555												0.4234
																								0.1697	0.18469	0.1697	0.1754	0.16973	0.16093	0.1697	0.41548	0.1697	0.16713	0.1697	0.39641	0.1697	4.3869												0.42427
																								0.17003	0.1862	0.17003	0.17548	0.17007	0.16077	0.17003	0.41763	0.17003	0.16562	0.17003	0.39371	0.17003	4.38865												0.4251
																								0.17037	0.18287	0.17037	0.17715	0.1704	0.15942	0.17037	0.41755	0.17037	0.16499	0.17037	0.3918	0.17037	4.38937												0.4259
																								0.1707	0.18271	0.1707	0.17826	0.17073	0.15775	0.1707	0.41533	0.1707	0.16507	0.1707	0.39117	0.1707	4.38881												0.42673
																								0.171	0.18557	0.17103	0.17675	0.17107	0.15831	0.17107	0.41429	0.17103	0.16387	0.17103	0.39117	0.17103	4.39151												0.42757
																								0.17133	0.18422	0.17137	0.17413	0.1714	0.15998	0.1714	0.4166	0.17137	0.16292	0.17137	0.39236	0.17137	4.39676												0.4284
																								0.17167	0.18104	0.1717	0.17325	0.17173	0.15982	0.17173	0.41938	0.1717	0.16522	0.1717	0.39426	0.1717	4.39922												0.42923
																								0.172	0.18231	0.17203	0.17524	0.17207	0.15863	0.17207	0.4189	0.17203	0.16769	0.17203	0.39546	0.17203	4.39962												0.43007
																								0.17237	0.18517	0.17237	0.17778	0.1724	0.15831	0.1724	0.41644	0.17237	0.16697	0.17237	0.3953	0.17237	4.40168												0.4309
																								0.1727	0.18565	0.1727	0.17794	0.17273	0.15887	0.1727	0.41548	0.1727	0.16522	0.1727	0.39371	0.1727	4.40462												0.43173
																								0.17303	0.18422	0.17303	0.17548	0.17307	0.1595	0.17303	0.41644	0.17303	0.16467	0.17303	0.39156	0.17303	4.40653												0.43257
																								0.17337	0.18295	0.17337	0.17389	0.1734	0.15998	0.17337	0.41795	0.17337	0.16427	0.17337	0.39061	0.17337	4.40764												0.4334
																								0.1737	0.18382	0.1737	0.17484	0.17373	0.15982	0.1737	0.41914	0.1737	0.16403	0.1737	0.3914	0.1737	4.40884												0.43423
																								0.17403	0.18597	0.17403	0.1773	0.17407	0.15982	0.17403	0.4193	0.17403	0.16443	0.17403	0.39275	0.17403	4.4109												0.43507
																								0.17437	0.18597	0.17437	0.1785	0.1744	0.16061	0.17437	0.4185	0.17437	0.16443	0.17437	0.39411	0.17437	4.41368												0.4359
																								0.1747	0.18271	0.1747	0.17738	0.17473	0.16133	0.1747	0.41763	0.1747	0.16427	0.1747	0.3949	0.1747	4.41591												0.43673
																								0.17503	0.18175	0.17503	0.17619	0.17507	0.16101	0.17503	0.41803	0.17503	0.16507	0.17503	0.3945	0.17503	4.41615												0.43757
																								0.17537	0.18485	0.17537	0.1777	0.1754	0.16006	0.17537	0.41898	0.17537	0.16538	0.17537	0.39395	0.17537	4.41678												0.4384
																								0.1757	0.1866	0.1757	0.1804	0.17573	0.16006	0.1757	0.41938	0.1757	0.16459	0.1757	0.39546	0.1757	4.42076												0.43923
																								0.17603	0.18517	0.17603	0.1812	0.17607	0.16133	0.17603	0.41874	0.17603	0.16507	0.17603	0.39911	0.17603	4.42576												0.44007
																								0.17637	0.18636	0.17637	0.18009	0.17637	0.16268	0.17637	0.41779	0.17637	0.16713	0.17637	0.40317	0.17637	4.42823												0.4409
																								0.1767	0.19042	0.1767	0.17945	0.1767	0.16228	0.1767	0.41795	0.1767	0.16864	0.1767	0.40603	0.1767	4.42767												0.44173
																								0.17703	0.19081	0.17703	0.17961	0.17703	0.15998	0.17707	0.41938	0.17703	0.16864	0.17703	0.40698	0.17703	4.42727												0.44257
																								0.17737	0.18716	0.17737	0.18001	0.17737	0.15807	0.1774	0.42065	0.17737	0.16848	0.17737	0.40642	0.17737	4.42966												0.4434
																								0.1777	0.18422	0.1777	0.18001	0.1777	0.15791	0.1777	0.42105	0.1777	0.16793	0.1777	0.40507	0.1777	4.43411												0.44423
																								0.17803	0.18406	0.17803	0.17969	0.17803	0.1591	0.17803	0.422	0.17803	0.16689	0.17803	0.40388	0.17803	4.43872												0.4451
																								0.17837	0.18692	0.17837	0.17961	0.1784	0.1595	0.17837	0.42351	0.17833	0.16602	0.17837	0.40388	0.17837	4.44158												0.4459
																								0.1787	0.19002	0.1787	0.18096	0.17873	0.15887	0.1787	0.42295	0.17867	0.16602	0.1787	0.40531	0.1787	4.4419												0.44673
																								0.17903	0.18835	0.17903	0.18255	0.17907	0.15815	0.17903	0.42081	0.179	0.16618	0.17903	0.40754	0.17903	4.44158												0.44757
																								0.17937	0.18541	0.17937	0.18255	0.1794	0.15871	0.17937	0.41914	0.17933	0.16658	0.17937	0.40913	0.17937	4.44229												0.4484
																								0.1797	0.18756	0.1797	0.18199	0.17973	0.16022	0.1797	0.41858	0.17967	0.16769	0.1797	0.41032	0.1797	4.44372												0.44923
																								0.18003	0.19097	0.18003	0.18199	0.18007	0.16197	0.18003	0.42009	0.18	0.16832	0.18003	0.41215	0.18003	4.44579												0.45007
																								0.18033	0.1893	0.18037	0.18199	0.1804	0.16276	0.18037	0.42335	0.18033	0.16753	0.18037	0.41437	0.18037	4.44825												0.4509
																								0.1807	0.18676	0.1807	0.18191	0.18073	0.16181	0.1807	0.42582	0.18067	0.16689	0.1807	0.41604	0.1807	4.44969												0.45173
																								0.18103	0.18756	0.18103	0.18215	0.18107	0.16046	0.18103	0.4255	0.18103	0.16658	0.18103	0.41644	0.18103	4.45096												0.45257
																								0.18137	0.18851	0.18137	0.18239	0.1814	0.16061	0.1814	0.42351	0.18137	0.16634	0.18137	0.41588	0.18137	4.4535												0.4534
																								0.1817	0.18835	0.1817	0.18239	0.18173	0.16173	0.18173	0.42184	0.1817	0.16689	0.1817	0.41564	0.1817	4.4566												0.45423
																								0.18203	0.18867	0.18203	0.18295	0.18207	0.16197	0.18207	0.42184	0.18203	0.16753	0.18203	0.41533	0.18203	4.45787												0.45507
																								0.18237	0.18883	0.18237	0.18374	0.1824	0.16157	0.1824	0.42319	0.18237	0.16729	0.18237	0.41334	0.18237	4.45867												0.4559
																								0.1827	0.18946	0.1827	0.18374	0.18273	0.16093	0.18273	0.42431	0.1827	0.16753	0.1827	0.40857	0.1827	4.4601												0.45673
																								0.18303	0.19137	0.18303	0.18311	0.18307	0.16038	0.18303	0.42415	0.183	0.16944	0.18303	0.40261	0.18303	4.46153												0.45757
																								0.18337	0.18922	0.18337	0.18271	0.1834	0.16101	0.18337	0.42431	0.18333	0.17103	0.18337	0.39792	0.18337	4.46375												0.4584
																								0.1837	0.18382	0.1837	0.18215	0.18373	0.16228	0.1837	0.42566	0.18367	0.16983	0.1837	0.3953	0.1837	4.46812												0.45923
																								0.18403	0.18406	0.18403	0.18231	0.18407	0.16268	0.18403	0.42669	0.184	0.16729	0.18403	0.39434	0.18403	4.47178												0.46007
																								0.18437	0.18922	0.18437	0.18295	0.1844	0.16252	0.18437	0.42661	0.18437	0.16737	0.18437	0.39339	0.18437	4.47329												0.4609
																								0.1847	0.18962	0.1847	0.18326	0.18473	0.16276	0.1847	0.42669	0.1847	0.16999	0.1847	0.39156	0.1847	4.4752												0.46173
																								0.18503	0.18652	0.18503	0.18366	0.18507	0.16308	0.18503	0.42725	0.18503	0.17198	0.18503	0.3887	0.18503	4.47814												0.46257
																								0.18537	0.18636	0.18537	0.18509	0.1854	0.16212	0.18537	0.42701	0.18537	0.17198	0.18537	0.38584	0.18537	4.48155												0.4634
																								0.1857	0.18732	0.1857	0.18565	0.18573	0.16077	0.1857	0.42566	0.1857	0.1696	0.1857	0.38314	0.1857	4.48394												0.46423
																								0.18603	0.18716	0.18603	0.18414	0.18607	0.1595	0.18603	0.4247	0.18603	0.16673	0.18603	0.38067	0.18603	4.48473												0.46507
																								0.18637	0.18827	0.18637	0.18311	0.1864	0.15926	0.18637	0.4247	0.18637	0.16737	0.18637	0.37797	0.18637	4.48521												0.4659
																								0.1867	0.18883	0.1867	0.18334	0.18673	0.15966	0.1867	0.42486	0.1867	0.17055	0.1867	0.37543	0.1867	4.48656												0.46673
																								0.18703	0.18867	0.18703	0.18374	0.18707	0.16038	0.18703	0.4251	0.18703	0.1715	0.18703	0.37408	0.18703	4.48759												0.46757
																								0.18737	0.19105	0.18737	0.1843	0.1874	0.16022	0.18737	0.42534	0.18737	0.17007	0.18737	0.37408	0.18737	4.4891												0.4684
																								0.1877	0.19232	0.1877	0.18501	0.18773	0.15982	0.1877	0.4255	0.1877	0.16928	0.1877	0.37464	0.1877	4.49236												0.46923
																								0.18803	0.18907	0.18803	0.18541	0.18807	0.15966	0.18803	0.42566	0.18803	0.1696	0.18803	0.37368	0.18803	4.49522												0.47007
																								0.18837	0.18851	0.18837	0.1862	0.1884	0.16061	0.18837	0.42621	0.18837	0.17095	0.18837	0.37098	0.18837	4.49602												0.4709
																								0.1887	0.19248	0.1887	0.18835	0.18873	0.16173	0.1887	0.42701	0.1887	0.17238	0.1887	0.36796	0.1887	4.49697												0.47173
																								0.18903	0.19248	0.18903	0.18986	0.18907	0.16197	0.18903	0.42725	0.18903	0.1719	0.18903	0.36661	0.18903	4.49848												0.47257
																								0.18937	0.19002	0.18937	0.18907	0.1894	0.16157	0.18937	0.42717	0.18937	0.16967	0.18937	0.36796	0.18937	4.50031												0.4734
																								0.1897	0.19121	0.1897	0.18732	0.18973	0.16157	0.1897	0.42701	0.1897	0.1692	0.1897	0.37066	0.1897	4.50254												0.47423
																								0.19003	0.19272	0.19003	0.18605	0.19007	0.16181	0.19003	0.42764	0.19003	0.17103	0.19003	0.37177	0.19003	4.50373												0.47507
																								0.19037	0.19272	0.19037	0.18525	0.1904	0.16173	0.19037	0.42915	0.19037	0.17174	0.19037	0.37042	0.19037	4.50484												0.4759
																								0.1907	0.19423	0.1907	0.18541	0.19073	0.16173	0.1907	0.42987	0.1907	0.17095	0.1907	0.36931	0.1907	4.50913												0.47673
																								0.191	0.19296	0.19103	0.18597	0.19107	0.16276	0.19103	0.4286	0.191	0.17158	0.19103	0.37018	0.19103	4.51398												0.47757
																								0.19133	0.1874	0.19137	0.18469	0.1914	0.16427	0.19137	0.42725	0.19133	0.17325	0.19137	0.37058	0.19137	4.51414												0.4784
																								0.1917	0.18756	0.1917	0.18326	0.19173	0.16459	0.1917	0.42725	0.19167	0.17373	0.1917	0.36891	0.1917	4.51358												0.47923
																								0.19203	0.19487	0.19203	0.1839	0.19203	0.16403	0.19203	0.42756	0.192	0.17405	0.19203	0.36716	0.19203	4.51628												0.48007
																								0.19237	0.19582	0.19237	0.18676	0.19237	0.16371	0.19237	0.42717	0.19233	0.17389	0.19237	0.36756	0.19237	4.51851												0.4809
																								0.1927	0.18986	0.1927	0.18915	0.1927	0.16371	0.1927	0.42764	0.19267	0.17254	0.1927	0.36947	0.1927	4.5193												0.48173
																								0.19303	0.1897	0.19303	0.19042	0.19307	0.16371	0.19307	0.42931	0.19303	0.1719	0.19303	0.36907	0.19303	4.52185												0.48257
																								0.19337	0.19328	0.19337	0.19066	0.1934	0.16348	0.1934	0.43122	0.19337	0.17325	0.19337	0.36351	0.19337	4.5232												0.4834
																								0.1937	0.19193	0.1937	0.19026	0.19373	0.16268	0.1937	0.43162	0.1937	0.17389	0.1937	0.35564	0.1937	4.5224												0.48423
																								0.19403	0.18883	0.19403	0.1897	0.19407	0.16197	0.19403	0.43027	0.19403	0.17309	0.19403	0.35079	0.19403	4.52391												0.48507
																								0.19437	0.18811	0.19437	0.18962	0.1944	0.16228	0.19437	0.42852	0.19437	0.17269	0.19437	0.3496	0.19437	4.52701												0.4859
																								0.1947	0.18867	0.1947	0.18891	0.19473	0.16268	0.1947	0.4282	0.1947	0.17269	0.1947	0.34889	0.1947	4.52725												0.48673
																								0.19503	0.19161	0.19503	0.18756	0.19507	0.16236	0.19503	0.42971	0.195	0.17254	0.19503	0.34785	0.19503	4.52757												0.48757
																								0.19537	0.19447	0.19537	0.18756	0.1954	0.16236	0.19537	0.43146	0.19533	0.17198	0.19537	0.34753	0.19537	4.53067												0.4884
																								0.1957	0.19161	0.1957	0.18875	0.19573	0.16348	0.1957	0.43217	0.19567	0.17103	0.1957	0.34849	0.1957	4.53432												0.48923
																								0.19603	0.18851	0.19603	0.18915	0.19607	0.16467	0.19603	0.43106	0.196	0.17103	0.19603	0.35063	0.19603	4.53703												0.49007
																								0.19637	0.19161	0.19637	0.18915	0.19637	0.16538	0.19637	0.42947	0.19637	0.17238	0.19637	0.3531	0.19637	4.53989												0.4909
																								0.1967	0.19352	0.1967	0.18907	0.1967	0.16594	0.1967	0.42955	0.1967	0.17365	0.1967	0.35389	0.1967	4.54012												0.49173
																								0.19703	0.19018	0.19703	0.18835	0.19707	0.16618	0.19703	0.43162	0.19703	0.17325	0.19703	0.35199	0.19703	4.53838												0.49257
																								0.19737	0.1893	0.19737	0.18851	0.19737	0.16602	0.19737	0.43265	0.19737	0.17198	0.19737	0.35008	0.19737	4.54068												0.4934
																								0.1977	0.19328	0.1977	0.18986	0.19773	0.16642	0.1977	0.43106	0.1977	0.17174	0.1977	0.35055	0.1977	4.54609												0.49423
																								0.19803	0.19654	0.19803	0.1897	0.19807	0.16769	0.19803	0.42931	0.19803	0.1719	0.19803	0.35095	0.19803	4.54879												0.49507
																								0.19837	0.19773	0.19837	0.18779	0.1984	0.16864	0.19837	0.42947	0.19837	0.17039	0.19837	0.34968	0.19837	4.54911												0.4959
																								0.1987	0.19693	0.1987	0.1874	0.19873	0.16777	0.1987	0.43106	0.1987	0.16904	0.1987	0.34793	0.1987	4.54998												0.49673
																								0.19903	0.19447	0.19903	0.18946	0.19903	0.16618	0.19907	0.43265	0.19903	0.17007	0.19903	0.3469	0.19903	4.55133												0.49757
																								0.19937	0.19447	0.19937	0.19121	0.19937	0.16602	0.1994	0.43257	0.19937	0.17079	0.19937	0.34714	0.19937	4.55364												0.4984
																								0.1997	0.19566	0.1997	0.19145	0.1997	0.16769	0.19973	0.4313	0.1997	0.17007	0.1997	0.34785	0.1997	4.5584												0.49923
																								0.20003	0.19256	0.20003	0.19097	0.20007	0.16928	0.20007	0.43146	0.20003	0.17079	0.20003	0.34753	0.20003	4.56222												0.50007
																								0.20037	0.18891	0.20037	0.19081	0.2004	0.16904	0.2004	0.43321	0.20037	0.1723	0.20037	0.34714	0.20037	4.56262												0.50093
																								0.2007	0.19161	0.2007	0.19201	0.20073	0.16681	0.20073	0.43392	0.2007	0.1723	0.2007	0.34809	0.2007	4.56222												0.50177
																								0.20103	0.19526	0.20103	0.19375	0.20107	0.16522	0.20103	0.4336	0.20103	0.17238	0.20103	0.34904	0.20103	4.56357												0.50257
																								0.20137	0.19391	0.20137	0.19415	0.2014	0.16538	0.20137	0.43352	0.20137	0.17285	0.20137	0.34833	0.20137	4.56611												0.5034
																								0.2017	0.19248	0.2017	0.19272	0.20173	0.16642	0.2017	0.43352	0.2017	0.17238	0.2017	0.34785	0.2017	4.56866												0.50423
																								0.20203	0.19463	0.20203	0.19137	0.20207	0.16673	0.20203	0.4336	0.20203	0.17293	0.20203	0.34738	0.20203	4.57096												0.50507
																								0.20233	0.19638	0.20237	0.19201	0.2024	0.16578	0.20237	0.434	0.20237	0.17444	0.20237	0.34523	0.20237	4.57152												0.5059
																								0.20267	0.19503	0.2027	0.19375	0.20273	0.16499	0.2027	0.434	0.20267	0.1742	0.2027	0.34134	0.2027	4.57152												0.50673
																								0.203	0.19256	0.20303	0.19447	0.20307	0.16562	0.20303	0.43281	0.203	0.1719	0.20303	0.33808	0.20303	4.57287												0.50757
																								0.20333	0.19153	0.20337	0.19352	0.2034	0.16713	0.20337	0.43225	0.20337	0.17055	0.20337	0.33601	0.20337	4.57493												0.5084
																								0.20367	0.19328	0.2037	0.19177	0.20373	0.16769	0.2037	0.43352	0.2037	0.17079	0.2037	0.33498	0.2037	4.57589												0.50923
																								0.20403	0.19638	0.20403	0.19058	0.20407	0.16729	0.20403	0.43527	0.20403	0.1715	0.20403	0.33498	0.20403	4.57668												0.51007
																								0.20437	0.19654	0.20437	0.19097	0.20437	0.16697	0.20437	0.43591	0.20437	0.17269	0.20437	0.33522	0.20437	4.57978												0.5109
																								0.2047	0.19447	0.2047	0.19201	0.2047	0.16697	0.2047	0.43527	0.2047	0.17444	0.2047	0.33506	0.2047	4.58439												0.51173
																								0.20503	0.19542	0.20503	0.19217	0.20503	0.16729	0.20503	0.43432	0.20503	0.17524	0.20503	0.33426	0.20503	4.58694												0.51257
																								0.20537	0.19828	0.20537	0.19121	0.20537	0.16777	0.20537	0.43456	0.20537	0.17484	0.20537	0.33323	0.20537	4.58646												0.5134
																								0.2057	0.19733	0.2057	0.19121	0.20573	0.16777	0.2057	0.43607	0.2057	0.17405	0.2057	0.33196	0.2057	4.58574												0.51423
																								0.20603	0.19487	0.20603	0.19272	0.20607	0.16729	0.20603	0.43686	0.20603	0.17285	0.20603	0.33093	0.20603	4.58646												0.51507
																								0.20637	0.19582	0.20637	0.19463	0.2064	0.16753	0.20637	0.43607	0.20637	0.1723	0.20637	0.33021	0.20637	4.58821												0.5159
																								0.2067	0.19757	0.2067	0.19558	0.20673	0.16848	0.2067	0.43495	0.20667	0.17349	0.2067	0.32965	0.2067	4.59075												0.51673
																								0.20703	0.19773	0.20703	0.19415	0.20707	0.16904	0.20703	0.43448	0.207	0.17405	0.20703	0.3283	0.20703	4.5925												0.51757
																								0.20737	0.19701	0.20737	0.19193	0.2074	0.16864	0.20737	0.43448	0.20733	0.1723	0.20737	0.32655	0.20737	4.59282												0.5184
																								0.2077	0.19582	0.2077	0.19058	0.20773	0.16753	0.2077	0.434	0.20767	0.17103	0.2077	0.32481	0.2077	4.59401												0.51923
																								0.20803	0.19582	0.20803	0.19105	0.20807	0.16729	0.20803	0.43352	0.20803	0.17158	0.20803	0.32369	0.20803	4.59711												0.52007
																								0.20837	0.19892	0.20837	0.19272	0.20837	0.16832	0.20837	0.43313	0.20837	0.1723	0.20837	0.32361	0.20837	4.60037												0.5209
																								0.2087	0.20043	0.2087	0.19431	0.2087	0.16944	0.2087	0.4336	0.2087	0.17325	0.2087	0.32401	0.2087	4.60267												0.52173
																								0.20903	0.19813	0.20903	0.19511	0.20903	0.16912	0.20903	0.43488	0.20903	0.17405	0.20903	0.32322	0.20903	4.60442												0.52257
																								0.20937	0.19582	0.20937	0.19511	0.20937	0.16816	0.20937	0.43591	0.20937	0.17349	0.20937	0.31964	0.20937	4.60513												0.5234
																								0.2097	0.19487	0.2097	0.19471	0.2097	0.16809	0.20973	0.43607	0.2097	0.17269	0.2097	0.31408	0.2097	4.60513												0.52423
																								0.21003	0.19566	0.21003	0.19463	0.21007	0.16848	0.21007	0.43488	0.21003	0.17365	0.21003	0.30883	0.21003	4.60744												0.52507
																								0.21037	0.19932	0.21037	0.19487	0.2104	0.16904	0.2104	0.43376	0.21037	0.17365	0.21037	0.30597	0.21037	4.61014												0.5259
																								0.2107	0.19987	0.2107	0.19566	0.21073	0.16888	0.2107	0.43432	0.2107	0.1723	0.2107	0.30518	0.2107	4.61054												0.52673
																								0.21103	0.19503	0.21103	0.19598	0.21107	0.16848	0.21103	0.43591	0.21103	0.17238	0.21103	0.30541	0.21103	4.61189												0.52757
																								0.21137	0.19391	0.21137	0.19526	0.2114	0.16809	0.21137	0.43631	0.21133	0.17333	0.21137	0.30589	0.21137	4.61539												0.5284
																								0.2117	0.19828	0.2117	0.19407	0.21173	0.16864	0.2117	0.43527	0.21167	0.17325	0.2117	0.30494	0.2117	4.61714												0.52923
																								0.21203	0.19868	0.21203	0.19336	0.21207	0.16967	0.21203	0.43527	0.212	0.17405	0.21203	0.30287	0.21203	4.61785												0.53007
																								0.21237	0.19701	0.21237	0.19368	0.2124	0.17047	0.21237	0.43726	0.21237	0.17651	0.21237	0.30192	0.21237	4.62015												0.5309
																								0.2127	0.19932	0.2127	0.19407	0.21273	0.17047	0.2127	0.43917	0.21267	0.17786	0.2127	0.30327	0.2127	4.6219												0.53173
																								0.21303	0.20043	0.21303	0.19391	0.21307	0.16967	0.21303	0.43901	0.21303	0.17794	0.21303	0.30557	0.21303	4.62214												0.53257
																								0.21337	0.19757	0.21337	0.19328	0.2134	0.16888	0.21337	0.43718	0.21333	0.17826	0.21337	0.30708	0.21337	4.62421												0.5334
																								0.2137	0.19662	0.2137	0.19328	0.21373	0.16864	0.2137	0.43567	0.21367	0.17699	0.2137	0.30692	0.2137	4.62747												0.53423
																								0.214	0.19828	0.21403	0.19463	0.21407	0.16888	0.21403	0.43607	0.214	0.17468	0.21403	0.30589	0.21403	4.62937												0.53507
																								0.21437	0.20027	0.21437	0.19582	0.2144	0.16912	0.21437	0.43782	0.21437	0.17556	0.21437	0.30518	0.21437	4.63112												0.53593
																								0.2147	0.20218	0.2147	0.19566	0.21473	0.16944	0.2147	0.43901	0.2147	0.17873	0.2147	0.30502	0.2147	4.63311												0.53673
																								0.21503	0.20162	0.21503	0.19471	0.21507	0.17007	0.21503	0.43956	0.21503	0.17945	0.21503	0.30518	0.21503	4.63366												0.53757
																								0.21537	0.19852	0.21537	0.19407	0.2154	0.17079	0.21537	0.44036	0.21537	0.17715	0.21537	0.30533	0.21537	4.63502												0.5384
																								0.2157	0.19884	0.2157	0.19463	0.21573	0.17039	0.2157	0.44084	0.2157	0.17635	0.2157	0.30478	0.2157	4.63867												0.53923
																								0.21603	0.20234	0.21603	0.19662	0.21607	0.16944	0.21607	0.43996	0.21603	0.17699	0.21603	0.30398	0.21603	4.64042												0.54007
																								0.21637	0.20099	0.21637	0.19836	0.21637	0.16864	0.2164	0.43917	0.21637	0.17754	0.21637	0.30438	0.21637	4.63923												0.5409
																								0.2167	0.19638	0.2167	0.19797	0.2167	0.16832	0.2167	0.43877	0.2167	0.1785	0.2167	0.30541	0.2167	4.63978												0.54173
																								0.21703	0.19638	0.21703	0.19638	0.21707	0.16864	0.21703	0.43861	0.21703	0.17826	0.21703	0.30494	0.21703	4.64273												0.54257
																								0.21737	0.19948	0.21737	0.19542	0.2174	0.16888	0.21737	0.43877	0.21737	0.17619	0.21737	0.30382	0.21737	4.64519												0.5434
																								0.2177	0.19987	0.2177	0.19582	0.21773	0.16912	0.2177	0.43893	0.2177	0.17579	0.2177	0.30462	0.2177	4.64749												0.54423
																								0.21803	0.19908	0.21803	0.19662	0.21807	0.16967	0.21803	0.43782	0.21803	0.17754	0.21803	0.30708	0.21803	4.65043												0.54507
																								0.21837	0.19924	0.21837	0.19638	0.2184	0.16999	0.21837	0.4367	0.21837	0.1781	0.21837	0.3082	0.21837	4.65083												0.5459
																								0.21867	0.19852	0.2187	0.19503	0.21873	0.16848	0.2187	0.43797	0.2187	0.17738	0.2187	0.30613	0.2187	4.6494												0.54673
																								0.219	0.19884	0.21903	0.19431	0.21907	0.16443	0.21903	0.44084	0.219	0.1773	0.21903	0.30319	0.21903	4.65059												0.54757
																								0.21933	0.20027	0.21937	0.19503	0.21937	0.1591	0.21937	0.44243	0.21933	0.17715	0.21937	0.30343	0.21937	4.65401												0.5484
																								0.2197	0.19908	0.2197	0.19606	0.2197	0.15481	0.2197	0.44179	0.21967	0.1785	0.2197	0.30708	0.2197	4.65623												0.54923
																								0.22003	0.19733	0.22003	0.19662	0.22003	0.15179	0.22003	0.44052	0.22	0.1816	0.22003	0.31018	0.22003	4.65854												0.55007
																								0.22033	0.19972	0.22037	0.19646	0.22037	0.14909	0.22037	0.44012	0.22037	0.18199	0.22037	0.30923	0.22037	4.66085												0.5509
																								0.22067	0.20202	0.2207	0.19677	0.2207	0.14671	0.2207	0.43956	0.2207	0.17873	0.2207	0.30613	0.2207	4.66156												0.55173
																								0.221	0.19892	0.22103	0.19828	0.22107	0.14583	0.22107	0.43853	0.22103	0.17786	0.22103	0.30287	0.22103	4.66235												0.55257
																								0.22133	0.19542	0.22137	0.20059	0.2214	0.14671	0.22137	0.43782	0.22137	0.18016	0.22137	0.29937	0.22137	4.6645												0.5534
																								0.22167	0.19677	0.2217	0.20099	0.22173	0.14806	0.2217	0.43861	0.2217	0.18056	0.2217	0.29612	0.2217	4.66561												0.55423
																								0.222	0.20019	0.22203	0.19924	0.22207	0.14861	0.22203	0.44036	0.22203	0.17873	0.22203	0.29453	0.22203	4.66617												0.55507
																								0.22237	0.20154	0.22237	0.19797	0.2224	0.1479	0.22237	0.44147	0.22237	0.1773	0.22237	0.29381	0.22237	4.66855												0.5559
																								0.2227	0.20059	0.2227	0.19852	0.22273	0.14726	0.2227	0.44052	0.22267	0.17659	0.2227	0.2927	0.2227	4.67157												0.55677
																								0.22303	0.19908	0.22303	0.19892	0.22307	0.14806	0.22303	0.43948	0.223	0.1777	0.22303	0.29206	0.22303	4.67253												0.55757
																								0.22337	0.20019	0.22337	0.19813	0.2234	0.14981	0.22337	0.43996	0.22333	0.18016	0.22337	0.2919	0.22337	4.67332												0.5584
																								0.2237	0.20258	0.2237	0.19701	0.22373	0.1506	0.2237	0.44179	0.22367	0.18016	0.2237	0.29167	0.2237	4.67602												0.55923
																								0.22403	0.20154	0.22403	0.19646	0.22407	0.14925	0.22403	0.44282	0.224	0.17834	0.22403	0.29151	0.22403	4.67833												0.56007
																								0.22437	0.19813	0.22437	0.19717	0.22437	0.14679	0.22437	0.44282	0.22437	0.17873	0.22437	0.29167	0.22437	4.67904												0.5609
																								0.2247	0.19773	0.2247	0.19876	0.2247	0.14575	0.2247	0.44187	0.2247	0.17969	0.2247	0.29151	0.2247	4.68039												0.56173
																								0.22503	0.20019	0.22503	0.19924	0.22503	0.14726	0.22503	0.44012	0.22503	0.17961	0.22503	0.29127	0.22503	4.68143												0.56257
																								0.22537	0.19987	0.22537	0.19781	0.22537	0.14941	0.22537	0.43972	0.22537	0.1804	0.22537	0.29127	0.22537	4.68143												0.5634
																								0.2257	0.19662	0.2257	0.19741	0.2257	0.14941	0.2257	0.44123	0.2257	0.1804	0.2257	0.29127	0.2257	4.6831												0.56423
																								0.226	0.19733	0.22603	0.19813	0.22607	0.14766	0.22603	0.44266	0.22603	0.1781	0.22603	0.29111	0.22603	4.6862												0.56507
																								0.22633	0.20369	0.22637	0.19876	0.22637	0.14671	0.22637	0.44219	0.22637	0.1785	0.22637	0.29111	0.22637	4.68771												0.5659
																								0.22667	0.20758	0.2267	0.20011	0.2267	0.1471	0.2267	0.44036	0.2267	0.18136	0.2267	0.29095	0.2267	4.68779												0.56673
																								0.227	0.20274	0.22703	0.20107	0.22703	0.14766	0.22707	0.43948	0.22703	0.18064	0.22703	0.29016	0.22703	4.6881												0.56757
																								0.22733	0.19598	0.22737	0.20067	0.22737	0.14774	0.2274	0.44052	0.22737	0.1785	0.22737	0.28936	0.22737	4.68818												0.5684
																								0.2277	0.19733	0.2277	0.20083	0.2277	0.1475	0.22773	0.44258	0.2277	0.17889	0.2277	0.28904	0.2277	4.69009												0.56923
																								0.22803	0.20313	0.22803	0.20274	0.22807	0.1475	0.22807	0.44338	0.22803	0.17921	0.22803	0.28904	0.22803	4.69414												0.57007
																								0.22837	0.20448	0.22837	0.20369	0.2284	0.14814	0.22837	0.44227	0.22837	0.17873	0.22837	0.28865	0.22837	4.69677												0.5709
																								0.2287	0.20115	0.2287	0.20202	0.22873	0.14885	0.2287	0.44107	0.2287	0.18001	0.2287	0.28857	0.2287	4.69661												0.57173
																								0.22903	0.19813	0.22903	0.19972	0.22907	0.14806	0.22903	0.44131	0.229	0.18056	0.22903	0.28976	0.22903	4.69796												0.57257
																								0.22937	0.19789	0.22937	0.19836	0.2294	0.14671	0.22937	0.44243	0.22933	0.17985	0.22937	0.29135	0.22937	4.7005												0.5734
																								0.2297	0.19948	0.2297	0.19892	0.22973	0.1471	0.2297	0.44314	0.22967	0.1808	0.2297	0.2919	0.2297	4.70161												0.57423
																								0.23003	0.20043	0.23003	0.20107	0.23007	0.14885	0.23003	0.44322	0.23	0.18199	0.23003	0.29127	0.23003	4.70241												0.57507
																								0.23033	0.19987	0.23037	0.20218	0.2304	0.14949	0.23037	0.44322	0.23033	0.18175	0.23037	0.29031	0.23037	4.70432												0.5759
																								0.23067	0.20043	0.2307	0.20083	0.23073	0.14909	0.2307	0.44338	0.23067	0.18287	0.2307	0.2896	0.2307	4.70583												0.57673
																								0.231	0.2025	0.23103	0.19964	0.23107	0.14806	0.23103	0.44394	0.23103	0.18469	0.23103	0.2896	0.23103	4.70694												0.57757
																								0.23133	0.20258	0.23137	0.20027	0.2314	0.14734	0.23137	0.44433	0.23137	0.18334	0.23137	0.29016	0.23137	4.70869												0.5784
																								0.2317	0.20067	0.2317	0.20194	0.23173	0.14806	0.2317	0.44394	0.2317	0.18096	0.2317	0.29095	0.2317	4.71179												0.57923
																								0.23203	0.20123	0.23203	0.20313	0.23203	0.14909	0.23203	0.44322	0.23203	0.18096	0.23203	0.29167	0.23203	4.71473												0.58007
																								0.23237	0.20464	0.23237	0.20369	0.23237	0.14885	0.23237	0.44322	0.23237	0.18152	0.23237	0.2919	0.23237	4.71528												0.5809
																								0.2327	0.20599	0.2327	0.20337	0.2327	0.14726	0.23273	0.44449	0.2327	0.18104	0.2327	0.29111	0.2327	4.71504												0.58173
																								0.23303	0.20425	0.23303	0.20274	0.23303	0.14583	0.23307	0.44529	0.23303	0.18191	0.23303	0.29	0.23303	4.71648												0.58257
																								0.23337	0.20258	0.23337	0.20281	0.23337	0.14559	0.2334	0.44457	0.23337	0.18326	0.23337	0.28936	0.23337	4.71894												0.5834
																								0.2337	0.20313	0.2337	0.20337	0.2337	0.14639	0.2337	0.44362	0.2337	0.1839	0.2337	0.28857	0.2337	4.72045												0.58423
																								0.23403	0.20425	0.23403	0.20297	0.23407	0.14814	0.23403	0.44338	0.234	0.18446	0.23403	0.28729	0.23403	4.72029												0.58507
																								0.23437	0.20329	0.23437	0.20234	0.2344	0.14949	0.23437	0.44417	0.23433	0.18469	0.23437	0.28706	0.23437	4.71989												0.5859
																								0.2347	0.20067	0.2347	0.20242	0.23473	0.14965	0.2347	0.44529	0.23467	0.18501	0.2347	0.28825	0.2347	4.72085												0.58673
																								0.23503	0.20003	0.23503	0.20274	0.23507	0.14949	0.23503	0.44489	0.235	0.18597	0.23503	0.2888	0.23503	4.72355												0.58757
																								0.23537	0.20218	0.23537	0.20258	0.2354	0.14901	0.23537	0.44282	0.23533	0.18565	0.23537	0.28841	0.23537	4.72562												0.5884
																								0.23567	0.20409	0.2357	0.20281	0.23573	0.14774	0.2357	0.44123	0.23567	0.1843	0.2357	0.28825	0.2357	4.72609												0.58923
																								0.23603	0.20274	0.23603	0.20281	0.23607	0.14615	0.23603	0.44163	0.23603	0.18462	0.23603	0.28904	0.23603	4.72744												0.59007
																								0.23637	0.20067	0.23637	0.20234	0.23637	0.1452	0.23637	0.44394	0.23637	0.1862	0.23637	0.29	0.23637	4.72951												0.59093
																								0.2367	0.20178	0.2367	0.20242	0.2367	0.1452	0.2367	0.44632	0.2367	0.18676	0.2367	0.29039	0.2367	4.72967												0.59173
																								0.23703	0.20409	0.23703	0.20313	0.23703	0.14559	0.23707	0.44703	0.23703	0.18557	0.23703	0.28936	0.23703	4.73046												0.59257
																								0.23737	0.20393	0.23737	0.20313	0.2374	0.14575	0.2374	0.44584	0.23737	0.1843	0.23737	0.28729	0.23737	4.73356												0.5934
																								0.23767	0.20202	0.2377	0.20281	0.23773	0.14544	0.23773	0.44537	0.2377	0.18422	0.2377	0.28586	0.2377	4.73571												0.59423
																								0.238	0.20202	0.23803	0.20329	0.23807	0.14464	0.23807	0.44703	0.23803	0.18485	0.23803	0.28491	0.23803	4.73642												0.59507
																								0.23833	0.20464	0.23837	0.20337	0.2384	0.14424	0.2384	0.44839	0.23833	0.18565	0.23837	0.28419	0.23837	4.73777												0.5959
																								0.2387	0.20583	0.2387	0.20313	0.23873	0.14464	0.2387	0.44743	0.23867	0.18581	0.2387	0.2838	0.2387	4.73762												0.59673
																								0.23903	0.20369	0.23903	0.20353	0.23907	0.1452	0.23903	0.44537	0.239	0.18581	0.23903	0.28308	0.23903	4.73698												0.59757
																								0.23937	0.20194	0.23937	0.20393	0.2394	0.14583	0.23937	0.44449	0.23933	0.18581	0.23937	0.28149	0.23937	4.73952												0.5984
																								0.2397	0.20393	0.2397	0.20393	0.23973	0.14671	0.2397	0.44552	0.2397	0.18565	0.2397	0.28014	0.2397	4.74334												0.59923
																								0.24003	0.20679	0.24003	0.20432	0.24007	0.1479	0.24003	0.44719	0.24003	0.18581	0.24003	0.27919	0.24003	4.74437												0.60007
																								0.24037	0.20615	0.24037	0.20512	0.2404	0.14846	0.24037	0.44719	0.24037	0.187	0.24037	0.2776	0.24037	4.74509												0.6009
																								0.2407	0.20313	0.2407	0.2056	0.24073	0.1483	0.2407	0.44664	0.2407	0.18732	0.2407	0.27434	0.2407	4.74683												0.60173
																								0.24103	0.20202	0.24103	0.20568	0.24107	0.14774	0.24103	0.44799	0.24103	0.18541	0.24103	0.27164	0.24103	4.74747												0.60257
																								0.24133	0.20504	0.24137	0.20639	0.2414	0.14774	0.24137	0.4499	0.24137	0.18366	0.24137	0.27188	0.24137	4.74858												0.6034
																								0.24167	0.20758	0.2417	0.20695	0.24173	0.14814	0.2417	0.44958	0.24167	0.18366	0.2417	0.27402	0.2417	4.75224												0.60423
																								0.242	0.20583	0.24203	0.20647	0.24203	0.14846	0.24203	0.44719	0.24203	0.18446	0.24203	0.27474	0.24203	4.7547												0.60507
																								0.24237	0.20297	0.24237	0.20607	0.2424	0.1483	0.24237	0.44552	0.24237	0.18597	0.24237	0.27259	0.24237	4.75391												0.6059
																								0.2427	0.20369	0.2427	0.20647	0.24273	0.14806	0.2427	0.44624	0.2427	0.187	0.2427	0.26997	0.2427	4.75494												0.60673
																								0.24303	0.20599	0.24303	0.20742	0.24307	0.1483	0.24303	0.44823	0.24303	0.18652	0.24303	0.26973	0.24303	4.75796												0.60757
																								0.24337	0.20599	0.24337	0.20893	0.2434	0.14806	0.2434	0.4495	0.24337	0.18557	0.24337	0.27188	0.24337	4.75804												0.6084
																								0.2437	0.20425	0.2437	0.20973	0.24373	0.14655	0.24373	0.44934	0.2437	0.18581	0.2437	0.27378	0.2437	4.75709												0.60923
																								0.24403	0.20385	0.24403	0.20925	0.24403	0.14464	0.24407	0.44854	0.24403	0.18676	0.24403	0.27323	0.24403	4.75844												0.61007
																								0.24437	0.20599	0.24437	0.2087	0.24437	0.14369	0.2444	0.44854	0.24437	0.18676	0.24437	0.26997	0.24437	4.76035												0.6109
																								0.2447	0.20846	0.2447	0.20814	0.24473	0.1448	0.2447	0.44918	0.2447	0.18636	0.2447	0.26592	0.2447	4.76146												0.61173
																								0.24503	0.20719	0.24503	0.20703	0.24507	0.14734	0.24503	0.44958	0.24503	0.18525	0.24503	0.26361	0.24503	4.76297												0.61257
																								0.24537	0.20289	0.24537	0.20623	0.2454	0.14949	0.24537	0.4499	0.24533	0.1839	0.24537	0.26393	0.24537	4.76416												0.6134
																								0.2457	0.20329	0.2457	0.20679	0.24573	0.14941	0.2457	0.45109	0.24567	0.18422	0.2457	0.26488	0.2457	4.76551												0.61423
																								0.24603	0.21005	0.24603	0.2079	0.24607	0.14734	0.24603	0.45188	0.24603	0.18525	0.24603	0.26512	0.24603	4.76861												0.61507
																								0.24633	0.21331	0.24637	0.20774	0.2464	0.14544	0.24637	0.45149	0.24637	0.18557	0.24637	0.26457	0.24637	4.77123												0.6159
																								0.24667	0.20885	0.2467	0.20679	0.24673	0.1452	0.2467	0.45045	0.24667	0.18581	0.2467	0.26377	0.2467	4.77123												0.61673
																								0.247	0.20528	0.24703	0.20599	0.24707	0.14599	0.24703	0.4499	0.247	0.18636	0.24703	0.26321	0.24703	4.77203												0.61757
																								0.24737	0.2075	0.24737	0.20568	0.24737	0.1471	0.24737	0.44998	0.24733	0.18676	0.24737	0.26242	0.24737	4.77489												0.6184
																								0.2477	0.2083	0.2477	0.20623	0.24773	0.1479	0.2477	0.45125	0.24767	0.18756	0.2477	0.26131	0.2477	4.77632												0.61923
																								0.24803	0.20583	0.24803	0.20758	0.24803	0.14885	0.24803	0.45268	0.248	0.18867	0.24803	0.26091	0.24803	4.77727												0.62007
																								0.24837	0.20544	0.24837	0.20838	0.24837	0.14981	0.24837	0.4526	0.24833	0.18883	0.24837	0.26258	0.24837	4.77942												0.6209
																								0.24867	0.20734	0.2487	0.20774	0.24873	0.14949	0.2487	0.45069	0.24867	0.18795	0.2487	0.26377	0.2487	4.78109												0.62173
																								0.24903	0.2087	0.24903	0.20719	0.24907	0.14734	0.24903	0.44934	0.24903	0.1874	0.24903	0.26202	0.24903	4.78069												0.62257
																								0.24937	0.2087	0.24937	0.20758	0.2494	0.14504	0.24937	0.44894	0.24937	0.1874	0.24937	0.25932	0.24937	4.78093												0.6234
																								0.2497	0.20663	0.2497	0.2083	0.24973	0.1452	0.2497	0.44878	0.2497	0.18835	0.2497	0.25845	0.2497	4.78339												0.62427
																								0.25003	0.20432	0.25003	0.20814	0.25007	0.1475	0.25003	0.44823	0.25003	0.1897	0.25003	0.25972	0.25003	4.78554												0.6251
																								0.25037	0.20663	0.25037	0.20734	0.2504	0.14941	0.25037	0.44743	0.25037	0.18946	0.25037	0.26162	0.25037	4.78538												0.6259
																								0.2507	0.211	0.2507	0.20679	0.25073	0.14925	0.2507	0.44743	0.25067	0.18771	0.2507	0.26282	0.2507	4.7853												0.62673
																								0.25103	0.20981	0.25103	0.20719	0.25107	0.14774	0.25103	0.44783	0.251	0.18771	0.25103	0.2621	0.25103	4.78673												0.62757
																								0.25137	0.20544	0.25137	0.2083	0.2514	0.14695	0.25137	0.44815	0.25133	0.18946	0.25137	0.26051	0.25137	4.78919												0.6284
																								0.2517	0.20615	0.2517	0.20854	0.25173	0.14774	0.25173	0.44878	0.25167	0.18962	0.2517	0.25972	0.2517	4.79166												0.62923
																								0.25203	0.20981	0.25203	0.2079	0.25207	0.14885	0.25203	0.45069	0.25203	0.18811	0.25203	0.25972	0.25203	4.79364												0.63007
																								0.25237	0.21124	0.25237	0.20774	0.25237	0.14901	0.25237	0.45228	0.25237	0.18811	0.25237	0.26027	0.25237	4.79452												0.6309
																								0.2527	0.21084	0.2527	0.20854	0.2527	0.14814	0.2527	0.45228	0.2527	0.19002	0.2527	0.26091	0.2527	4.79539												0.63173
																								0.25303	0.20925	0.25303	0.20933	0.25307	0.1471	0.25303	0.45149	0.25303	0.19105	0.25303	0.26075	0.25303	4.79802												0.63257
																								0.25337	0.2075	0.25337	0.21005	0.2534	0.14671	0.25337	0.45125	0.25337	0.19026	0.25337	0.26027	0.25337	4.80056												0.6334
																								0.2537	0.20854	0.2537	0.21013	0.25373	0.1475	0.2537	0.45093	0.2537	0.18891	0.2537	0.26051	0.2537	4.80135												0.63423
																								0.25403	0.20989	0.25403	0.20973	0.25407	0.14814	0.25403	0.45029	0.25403	0.18835	0.25403	0.26123	0.25403	4.80191												0.6351
																								0.25433	0.2075	0.25437	0.20854	0.25437	0.14726	0.25437	0.45029	0.25437	0.19002	0.25437	0.26107	0.25437	4.80262												0.6359
																								0.25467	0.20568	0.2547	0.2079	0.2547	0.14536	0.2547	0.45093	0.2547	0.19248	0.2547	0.26027	0.2547	4.80246												0.63673
																								0.255	0.20798	0.25503	0.20878	0.25503	0.1448	0.25507	0.45149	0.25503	0.19312	0.25503	0.26027	0.25503	4.80286												0.63757
																								0.25537	0.20925	0.25537	0.21068	0.25537	0.14679	0.2554	0.45133	0.25537	0.19137	0.25537	0.26051	0.25537	4.80572												0.6384
																								0.2557	0.20719	0.2557	0.21084	0.25573	0.14941	0.25573	0.45093	0.25567	0.19002	0.2557	0.26011	0.2557	4.80723												0.63923
																								0.25603	0.20663	0.25603	0.20878	0.25607	0.14981	0.25603	0.45125	0.256	0.19105	0.25603	0.25916	0.25603	4.80668												0.6401
																								0.25637	0.20949	0.25637	0.20703	0.2564	0.14814	0.25637	0.45284	0.25633	0.19296	0.25637	0.2586	0.25637	4.80906												0.6409
																								0.2567	0.21195	0.2567	0.20758	0.25673	0.14671	0.2567	0.45451	0.2567	0.19431	0.2567	0.25916	0.2567	4.81272												0.64173
																								0.25703	0.21164	0.25703	0.20878	0.25707	0.14671	0.25703	0.45363	0.25703	0.19423	0.25703	0.25996	0.25703	4.81272												0.64257
																								0.25737	0.20989	0.25737	0.20893	0.2574	0.14766	0.25737	0.4518	0.25737	0.19153	0.25737	0.25988	0.25737	4.81192												0.6434
																								0.25767	0.20885	0.2577	0.2079	0.25773	0.14846	0.2577	0.45093	0.2577	0.18907	0.2577	0.25932	0.2577	4.81343												0.64423
																								0.258	0.20989	0.25803	0.2079	0.25807	0.14869	0.25803	0.45069	0.258	0.19058	0.25803	0.2594	0.25803	4.81423												0.64507
																								0.25833	0.21164	0.25837	0.20973	0.2584	0.1479	0.25837	0.45069	0.25833	0.19296	0.25837	0.259	0.25837	4.81463												0.6459
																								0.25867	0.20981	0.2587	0.21203	0.25873	0.14671	0.2587	0.45109	0.25867	0.19217	0.2587	0.25805	0.2587	4.81669												0.64677
																								0.259	0.20599	0.25903	0.21315	0.25907	0.14631	0.25903	0.45053	0.25903	0.19097	0.25903	0.25765	0.25903	4.81828												0.6476
																								0.25937	0.2075	0.25937	0.21299	0.2594	0.14655	0.25937	0.44934	0.25937	0.19105	0.25937	0.25781	0.25937	4.81923												0.6484
																								0.2597	0.21275	0.2597	0.21259	0.25973	0.14655	0.2597	0.44934	0.2597	0.19097	0.2597	0.25702	0.2597	4.82225												0.64923
																								0.26003	0.21346	0.26003	0.21219	0.26003	0.1471	0.26003	0.45125	0.26003	0.19097	0.26003	0.25535	0.26003	4.82535												0.65007
																								0.26037	0.21084	0.26037	0.2118	0.26037	0.1483	0.26037	0.45268	0.26037	0.19066	0.26037	0.25471	0.26037	4.82591												0.6509
																								0.2607	0.21084	0.2607	0.2114	0.2607	0.14885	0.2607	0.4518	0.2607	0.18946	0.2607	0.25511	0.2607	4.8267												0.65173
																								0.26103	0.21156	0.26103	0.21068	0.26103	0.14846	0.26103	0.4499	0.26103	0.18946	0.26103	0.25511	0.26103	4.82822												0.6526
																								0.26137	0.21044	0.26137	0.20989	0.26137	0.14846	0.26137	0.4499	0.26137	0.19121	0.26137	0.25376	0.26137	4.82782												0.6534
																								0.2617	0.20965	0.2617	0.20965	0.26173	0.14909	0.2617	0.45164	0.2617	0.19081	0.2617	0.25225	0.2617	4.8275												0.65423
																								0.26203	0.20949	0.26203	0.21044	0.26207	0.15044	0.26203	0.45284	0.262	0.18946	0.26203	0.25256	0.26203	4.82941												0.65507
																								0.26237	0.21005	0.26237	0.21084	0.2624	0.1514	0.26237	0.45204	0.26233	0.19121	0.26237	0.25344	0.26237	4.82996												0.6559
																								0.2627	0.21331	0.2627	0.21029	0.26273	0.15084	0.2627	0.45053	0.26267	0.19352	0.2627	0.25304	0.2627	4.82861												0.65677
																								0.26303	0.21664	0.26303	0.21044	0.26307	0.14981	0.26303	0.45045	0.263	0.19391	0.26303	0.25201	0.26303	4.82957												0.6576
																								0.26337	0.21466	0.26337	0.21148	0.2634	0.14925	0.26337	0.45149	0.26337	0.19471	0.26337	0.25201	0.26337	4.83386												0.6584
																								0.2637	0.21124	0.2637	0.21195	0.26373	0.14925	0.2637	0.4522	0.2637	0.19526	0.2637	0.25296	0.2637	4.83751												0.65923
																								0.26403	0.2145	0.26403	0.21164	0.26403	0.14846	0.26403	0.4518	0.26403	0.19336	0.26403	0.25296	0.26403	4.83807												0.66007
																								0.26437	0.21791	0.26437	0.21124	0.26437	0.14695	0.2644	0.45188	0.26437	0.19193	0.26437	0.25201	0.26437	4.83735												0.6609
																								0.2647	0.21251	0.2647	0.21108	0.2647	0.14695	0.2647	0.45284	0.2647	0.19296	0.2647	0.25105	0.2647	4.83807												0.66173
																								0.26503	0.20583	0.26503	0.2118	0.26503	0.14885	0.26503	0.45323	0.26503	0.19383	0.26503	0.2509	0.26503	4.84053												0.66257
																								0.26537	0.20719	0.26537	0.21299	0.2654	0.15036	0.26537	0.45323	0.26537	0.19407	0.26537	0.25074	0.26537	4.84284												0.6634
																								0.2657	0.21084	0.2657	0.21331	0.26573	0.15004	0.2657	0.45284	0.2657	0.19447	0.2657	0.25026	0.2657	4.84284												0.66423
																								0.26603	0.21124	0.26603	0.21331	0.26607	0.14869	0.26603	0.45133	0.26603	0.19407	0.26603	0.24875	0.26603	4.84173												0.66507
																								0.26637	0.21156	0.26637	0.2137	0.2664	0.1479	0.26637	0.45053	0.26637	0.19423	0.26637	0.247	0.26637	4.84212												0.6659
																								0.2667	0.21299	0.2667	0.21394	0.26673	0.14885	0.2667	0.45228	0.26667	0.19638	0.2667	0.24605	0.2667	4.84427												0.66677
																								0.26703	0.21434	0.26703	0.21434	0.26707	0.1506	0.26703	0.45498	0.26703	0.19701	0.26703	0.24708	0.26703	4.84673												0.6676
																								0.26737	0.21505	0.26737	0.21513	0.2674	0.15044	0.26737	0.45554	0.26733	0.19526	0.26737	0.24899	0.26737	4.84832												0.66843
																								0.2677	0.21299	0.2677	0.21513	0.26773	0.14909	0.2677	0.45435	0.26767	0.19431	0.2677	0.24931	0.2677	4.85015												0.66923
																								0.26803	0.20989	0.26803	0.21394	0.26807	0.14901	0.26803	0.45284	0.268	0.19471	0.26803	0.24756	0.26803	4.85245												0.67007
																								0.26837	0.21235	0.26837	0.21291	0.2684	0.15004	0.26837	0.45284	0.26833	0.19423	0.26837	0.24565	0.26837	4.85333												0.6709
																								0.2687	0.21791	0.2687	0.21354	0.26873	0.151	0.2687	0.45435	0.26867	0.19296	0.2687	0.24565	0.2687	4.85365												0.67173
																								0.269	0.21736	0.26903	0.21529	0.26907	0.15116	0.26903	0.45435	0.269	0.19256	0.26903	0.24756	0.26903	4.85579												0.67257
																								0.26933	0.21259	0.26937	0.21656	0.2694	0.14965	0.26937	0.45228	0.26933	0.19288	0.26937	0.24803	0.26937	4.8577												0.6734
																								0.26967	0.21259	0.2697	0.21609	0.26973	0.1479	0.2697	0.45164	0.2697	0.19383	0.2697	0.24549	0.2697	4.8573												0.67427
																								0.27	0.21545	0.27003	0.21466	0.27007	0.14766	0.27003	0.45323	0.27003	0.19519	0.27003	0.24263	0.27003	4.8581												0.6751
																								0.27033	0.21489	0.27037	0.21291	0.2704	0.14814	0.27037	0.45435	0.27037	0.19598	0.27037	0.24279	0.27037	4.86024												0.6759
																								0.27067	0.21203	0.2707	0.21195	0.27073	0.14806	0.2707	0.4549	0.2707	0.19566	0.2707	0.24494	0.2707	4.85945												0.67673
																								0.271	0.21084	0.27103	0.21203	0.27107	0.14766	0.27103	0.4553	0.27103	0.19423	0.27103	0.24549	0.27103	4.85786												0.67757
																								0.27137	0.21259	0.27137	0.21203	0.2714	0.1475	0.27137	0.45435	0.27137	0.19256	0.27137	0.24398	0.27137	4.86												0.6784
																								0.2717	0.21696	0.2717	0.21195	0.27173	0.14806	0.27173	0.453	0.2717	0.19217	0.2717	0.24223	0.2717	4.8631												0.67923
																								0.27203	0.21871	0.27203	0.21259	0.27207	0.14885	0.27207	0.45355	0.27203	0.19296	0.27203	0.24128	0.27203	4.86445												0.6801
																								0.27237	0.21529	0.27237	0.21378	0.2724	0.14909	0.27237	0.45458	0.27237	0.19383	0.27237	0.24104	0.27237	4.86565												0.6809
																								0.2727	0.21259	0.2727	0.2141	0.27273	0.14814	0.2727	0.45451	0.2727	0.19352			0.2727	4.86565												0.68173
																								0.27303	0.2137	0.27303	0.21394	0.27307	0.14766	0.27303	0.45363	0.27303	0.19272			0.27303	4.8658												0.68257
																								0.27337	0.21346	0.27337	0.21466	0.2734	0.14869	0.27337	0.45323	0.27337	0.19288			0.27337	4.86906												0.6834
																								0.2737	0.21124	0.2737	0.21474	0.27373	0.14981	0.2737	0.45355	0.2737	0.19519			0.2737	4.87153												0.68423
																								0.274	0.21116	0.27403	0.2141	0.27407	0.14909	0.27403	0.4549	0.27403	0.19717			0.27403	4.87026												0.68507
																								0.27433	0.21299	0.27437	0.21474	0.2744	0.14774	0.27437	0.45498	0.27437	0.19677			0.27437	4.87137												0.6859
																								0.27467	0.21426	0.2747	0.21744	0.2747	0.14766	0.2747	0.453	0.27467	0.19598			0.2747	4.87447												0.68673
																								0.27503	0.21346	0.27503	0.21895	0.27503	0.14885	0.27503	0.45164	0.275	0.19662			0.27503	4.87423												0.68757
																								0.27537	0.21156	0.27537	0.21776	0.27537	0.15076	0.27537	0.45244	0.27533	0.19662			0.27537	4.87431												0.6884
																								0.2757	0.21164	0.2757	0.21569	0.2757	0.15211	0.2757	0.45339	0.27567	0.19614			0.2757	4.87844												0.68923
																								0.27603	0.21466	0.27603	0.21474	0.27603	0.151	0.27607	0.45395	0.27603	0.19622			0.27603	4.88059												0.69007
																								0.27637	0.2164	0.27637	0.21513	0.27637	0.14861	0.2764	0.45498	0.27637	0.19566			0.27637	4.87908												0.69093
																								0.27667	0.21482	0.2767	0.21656	0.2767	0.14846	0.27673	0.45594	0.2767	0.19503			0.2767	4.87884												0.69173
																								0.277	0.2137	0.27703	0.21736	0.27707	0.15044	0.27707	0.45554	0.27703	0.19693			0.27703	4.87987												0.69257
																								0.27737	0.21569	0.27737	0.21696	0.2774	0.15195	0.27737	0.45498	0.27737	0.19797			0.27737	4.87932												0.6934
																								0.2777	0.2176	0.2777	0.21625	0.27773	0.15171	0.2777	0.45554	0.2777	0.19542			0.2777	4.87963												0.69423
																								0.27803	0.21656	0.27803	0.21601	0.27807	0.1502	0.27803	0.45609	0.278	0.19471			0.27803	4.88098												0.69507
																								0.27837	0.21561	0.27837	0.21545	0.2784	0.14885	0.27837	0.45594	0.27833	0.19789			0.27837	4.88114												0.69593
																								0.2787	0.21617	0.2787	0.21489	0.27873	0.14949	0.2787	0.4553	0.27867	0.19987			0.2787	4.88178												0.69673
																								0.27903	0.21601	0.27903	0.21474	0.27907	0.151	0.27903	0.45514	0.279	0.19908			0.27903	4.88448												0.69757
																								0.27937	0.21585	0.27937	0.21434	0.2794	0.15116	0.27937	0.4557	0.27933	0.19773			0.27937	4.88504												0.6984
																								0.2797	0.2164	0.2797	0.2141	0.27973	0.15076	0.2797	0.45586	0.27967	0.19622			0.2797	4.8848												0.69923
																								0.28003	0.2168	0.28003	0.21545	0.28003	0.151	0.28003	0.45546	0.28003	0.19542			0.28003	4.88734												0.70007
																								0.28037	0.21776	0.28037	0.21744	0.28037	0.15155	0.28037	0.4557	0.28037	0.19654			0.28037	4.88893												0.7009
																								0.2807	0.21887	0.2807	0.21744	0.28073	0.15179	0.2807	0.45705	0.2807	0.19733			0.2807	4.88774												0.70177
																								0.281	0.21736	0.28103	0.21585	0.28107	0.15195	0.28103	0.45768	0.28103	0.19677			0.28103	4.88925												0.7026
																								0.28137	0.21569	0.28137	0.21505	0.2814	0.15211	0.28137	0.45649	0.28137	0.19654			0.28137	4.89346												0.7034
																								0.28167	0.21855	0.2817	0.21601	0.28173	0.15155	0.2817	0.45546	0.2817	0.19733			0.2817	4.89442												0.70423
																								0.282	0.22213	0.28203	0.2172	0.28207	0.15036	0.28203	0.45633	0.28203	0.19852			0.28203	4.89275												0.70507
																								0.28233	0.22125	0.28237	0.2176	0.2824	0.14965	0.2824	0.45816	0.28237	0.20027			0.28237	4.8933												0.7059
																								0.28267	0.21831	0.2827	0.21664	0.28273	0.1502	0.28273	0.45896	0.2827	0.20178			0.2827	4.89529												0.70673
																								0.283	0.21617	0.28303	0.21585	0.28303	0.15044	0.28307	0.45864	0.28303	0.20115			0.28303	4.89712												0.70757
																								0.28333	0.21617	0.28337	0.21656	0.2834	0.1502	0.2834	0.4584	0.28333	0.19964			0.28337	4.89871												0.7084
																								0.2837	0.21847	0.2837	0.21815	0.28373	0.15076	0.28373	0.45816	0.28367	0.19932			0.2837	4.90006												0.70923
																								0.28403	0.21927	0.28403	0.21935	0.28407	0.15179	0.28407	0.4576	0.28403	0.20003			0.28403	4.90046												0.71007
																								0.28437	0.21601	0.28437	0.21927	0.2844	0.15179	0.2844	0.45729	0.28437	0.20043			0.28437	4.90157												0.7109
																								0.2847	0.21386	0.2847	0.21871	0.28473	0.15084	0.2847	0.45816	0.2847	0.20083			0.2847	4.90411												0.71173
																								0.285	0.2164	0.28503	0.21831	0.28507	0.14965	0.28503	0.45896	0.28503	0.20115			0.28503	4.90681												0.71257
																								0.28533	0.21895	0.28537	0.21791	0.2854	0.14869	0.28537	0.45856	0.28533	0.20027			0.28537	4.90832												0.7134
																								0.28567	0.21831	0.2857	0.2176	0.28573	0.14941	0.2857	0.458	0.28567	0.19987			0.2857	4.90872												0.71423
																								0.286	0.21799	0.28603	0.2172	0.28607	0.151	0.28603	0.458	0.286	0.20194			0.28603	4.90888												0.71507
																								0.28633	0.2203	0.28637	0.2172	0.2864	0.15171	0.28637	0.45816	0.28633	0.20393			0.28637	4.90967												0.7159
																								0.28667	0.22316	0.2867	0.21776	0.28673	0.15155	0.2867	0.45824	0.2867	0.20353			0.2867	4.91254												0.71673
																								0.287	0.223	0.28703	0.21855	0.28707	0.15179	0.28703	0.45856	0.28703	0.20218			0.28703	4.91564												0.71757
																								0.28733	0.2176	0.28737	0.2195	0.2874	0.15179	0.28737	0.45896	0.28737	0.20123			0.28737	4.91564												0.7184
																								0.2877	0.21195	0.2877	0.21974	0.2877	0.1514	0.2877	0.45935	0.2877	0.19987			0.2877	4.91524												0.71927
																								0.28803	0.21299	0.28803	0.21895	0.28803	0.15195	0.28807	0.45896	0.28803	0.19972			0.28803	4.9181												0.72007
																								0.28837	0.21831	0.28837	0.21911	0.28837	0.15362	0.2884	0.45768	0.28837	0.20099			0.28837	4.92159												0.7209
																								0.2887	0.22046	0.2887	0.22101	0.2887	0.15426	0.2887	0.45784	0.2887	0.20138			0.2887	4.92223												0.72173
																								0.28903	0.22046	0.28903	0.22237	0.28903	0.15267	0.28903	0.45951	0.28903	0.20099			0.28903	4.92223												0.7226
																								0.28937	0.22157	0.28937	0.22141	0.28937	0.15004	0.28937	0.45975	0.28933	0.20123			0.28937	4.92319												0.72343
																								0.2897	0.22086	0.2897	0.21966	0.28973	0.14885	0.2897	0.45768	0.28967	0.20154			0.2897	4.9239												0.72423
																								0.29003	0.21656	0.29003	0.21871	0.29007	0.14965	0.29003	0.45665	0.29	0.20083			0.29003	4.92509												0.72507
																								0.29037	0.21354	0.29037	0.21879	0.2904	0.15155	0.29037	0.458	0.29033	0.20019			0.29037	4.92756												0.7259
																								0.2907	0.21601	0.2907	0.21895	0.29073	0.15267	0.2907	0.45919	0.29067	0.20019			0.2907	4.92811												0.72673
																								0.29103	0.22046	0.29103	0.21776	0.29107	0.15179	0.29103	0.45784	0.291	0.20138			0.29103	4.92724												0.72757
																								0.29133	0.22165	0.29137	0.21569	0.2914	0.15044	0.29137	0.45554	0.29133	0.20369			0.29137	4.92851												0.7284
																								0.29167	0.21895	0.2917	0.21489	0.29173	0.15036	0.2917	0.45514	0.2917	0.20448			0.2917	4.9305												0.72923
																								0.292	0.21601	0.29203	0.21601	0.29203	0.1514	0.29203	0.45705	0.29203	0.20258			0.29203	4.93081												0.73007
																								0.29233	0.21656	0.29237	0.21704	0.29237	0.15211	0.29237	0.45935	0.29237	0.20123			0.29237	4.93185												0.7309
																								0.29267	0.21982	0.2927	0.2168	0.2927	0.15132	0.2927	0.46015	0.2927	0.20274			0.2927	4.93312												0.73173
																								0.293	0.2199	0.29303	0.21601	0.29307	0.15004	0.29303	0.45935	0.29303	0.20488			0.29303	4.93225												0.73257
																								0.29333	0.2172	0.29337	0.21696	0.2934	0.14997	0.29337	0.45824	0.29337	0.20599			0.29337	4.9332												0.7334
																								0.29367	0.21887	0.2937	0.2203	0.29373	0.15211	0.2937	0.45816	0.2937	0.20504			0.2937	4.93717												0.73423
																								0.294	0.22348	0.29403	0.22316	0.29407	0.15442	0.29403	0.45896	0.294	0.20274			0.29403	4.93821												0.73507
																								0.29437	0.22316	0.29437	0.22197	0.2944	0.15481	0.29437	0.45959	0.29433	0.20178			0.29437	4.93606												0.7359
																								0.2947	0.21855	0.2947	0.21831	0.29473	0.15402	0.2947	0.45919	0.29467	0.20289			0.2947	4.93646												0.73673
																								0.29503	0.21656	0.29503	0.2164	0.29507	0.1541	0.29503	0.458	0.295	0.20369			0.29503	4.94011												0.73757
																								0.29537	0.21847	0.29537	0.21744	0.2954	0.15521	0.29537	0.4584	0.29533	0.20385			0.29537	4.94258												0.7384
																								0.2957	0.22165	0.2957	0.21974	0.29573	0.15545	0.2957	0.46094	0.2957	0.20385			0.2957	4.94361												0.73923
																								0.29603	0.223	0.29603	0.22197	0.29607	0.15442	0.29603	0.46221	0.296	0.20313			0.29603	4.94488												0.7401
																								0.29637	0.22125	0.29637	0.22332	0.2964	0.15275	0.29637	0.45975	0.29633	0.20258			0.29637	4.94544												0.7409
																								0.29667	0.21966	0.2967	0.223	0.29673	0.15235	0.2967	0.45649	0.29667	0.20353			0.2967	4.94607												0.74173
																								0.297	0.22197	0.29703	0.22157	0.29707	0.1541	0.29703	0.4557	0.297	0.20432			0.29703	4.9487												0.74257
																								0.29733	0.22483	0.29737	0.21974	0.2974	0.15601	0.29737	0.45705	0.29733	0.2048			0.29737	4.95124												0.7434
																								0.29767	0.2226	0.2977	0.21871	0.29773	0.15593	0.2977	0.45856	0.29767	0.2048			0.2977	4.95148												0.74423
																								0.29803	0.21935	0.29803	0.2195	0.29807	0.15537	0.29803	0.45911	0.298	0.20329			0.29803	4.95092												0.74507
																								0.29837	0.22101	0.29837	0.22244	0.2984	0.15656	0.29837	0.45919	0.29837	0.20194			0.29837	4.95068												0.7459
																								0.2987	0.22451	0.2987	0.22451	0.29873	0.15831	0.2987	0.45959	0.2987	0.20289			0.2987	4.95124												0.74673
																								0.29903	0.22411	0.29903	0.22356	0.29907	0.15871	0.29903	0.4607	0.29903	0.20369			0.29903	4.9537												0.74757
																								0.29937	0.22141	0.29937	0.22205	0.29937	0.15728	0.2994	0.46229	0.29937	0.20297			0.29937	4.9568												0.7484
																								0.2997	0.22062	0.2997	0.22125	0.29973	0.15402	0.29973	0.46396	0.2997	0.20385			0.2997	4.95704												0.74923
																								0.30003	0.22197	0.30003	0.22062	0.30007	0.15132	0.30007	0.46364	0.30003	0.20583			0.30003	4.95585												0.75007
																								0.30037	0.22276	0.30037	0.2207	0.3004	0.15195	0.30037	0.4615	0.30037	0.20488			0.30037	4.9576												0.7509
																								0.3007	0.22046	0.3007	0.22165	0.30073	0.15465	0.3007	0.45959	0.3007	0.20329			0.3007	4.96101												0.75173
																								0.30103	0.21712	0.30103	0.22062	0.30107	0.15577	0.30103	0.46047	0.30103	0.20329			0.30103	4.96181												0.75257
																								0.30137	0.21799	0.30137	0.21831	0.3014	0.15561	0.30137	0.46245	0.30137	0.20289			0.30137	4.96141												0.7534
																								0.3017	0.223	0.3017	0.21791	0.30173	0.15593	0.3017	0.46221	0.3017	0.20154			0.3017	4.96237												0.75423
																								0.302	0.22562	0.30203	0.21911	0.30207	0.15672	0.30203	0.46031	0.30203	0.20202			0.30203	4.9626												0.75507
																								0.30233	0.22395	0.30237	0.21966	0.3024	0.1568	0.30237	0.46015	0.30233	0.20353			0.30237	4.96276												0.7559
																								0.30267	0.2226	0.3027	0.21966	0.30273	0.15601	0.3027	0.46182	0.3027	0.20448			0.3027	4.96435												0.75673
																								0.303	0.22427	0.30303	0.2203	0.30307	0.15481	0.30303	0.46182	0.303	0.20583			0.30303	4.96602												0.7576
																								0.30337	0.22562	0.30337	0.2226	0.3034	0.1545	0.30337	0.46047	0.30333	0.20639			0.30337	4.96602												0.75843
																								0.3037	0.22491	0.3037	0.22586	0.3037	0.15577	0.3037	0.45975	0.3037	0.20432			0.3037	4.96682												0.75923
																								0.304	0.22411	0.30403	0.22658	0.30407	0.15656	0.30403	0.46055	0.30403	0.20297			0.30403	4.9688												0.76007
																								0.30433	0.22372	0.30437	0.22372	0.3044	0.15632	0.30437	0.46221	0.30437	0.20425			0.30437	4.97007												0.7609
																								0.30467	0.22316	0.3047	0.22101	0.30473	0.15593	0.3047	0.46364	0.3047	0.20583			0.3047	4.97071												0.76173
																								0.305	0.22221	0.30503	0.22141	0.30507	0.15632	0.30503	0.46364	0.30503	0.20663			0.30503	4.97166												0.76257
																								0.30533	0.22117	0.30537	0.22292	0.3054	0.15696	0.30537	0.46269	0.30537	0.20695			0.30537	4.97143												0.7634
																								0.3057	0.22213	0.3057	0.22372	0.30573	0.15736	0.3057	0.4619	0.3057	0.20568			0.3057	4.97127												0.76423
																								0.30603	0.22562	0.30603	0.22372	0.30607	0.15736	0.30603	0.4619	0.306	0.20409			0.30603	4.97278												0.76507
																								0.30637	0.22682	0.30637	0.223	0.3064	0.15712	0.30637	0.46229	0.30633	0.20409			0.30637	4.97341												0.7659
																								0.3067	0.22411	0.3067	0.22221	0.30673	0.15672	0.3067	0.46229	0.30667	0.2052			0.3067	4.97206												0.76673
																								0.30703	0.22252	0.30703	0.2226	0.30707	0.1568	0.30703	0.4607	0.307	0.20599			0.30703	4.97286												0.76757
																								0.30737	0.22411	0.30737	0.22372	0.3074	0.15712	0.30737	0.4584	0.30737	0.2056			0.30737	4.97572												0.76843
																								0.3077	0.22586	0.3077	0.22372	0.30773	0.15712	0.3077	0.45856	0.3077	0.20504			0.3077	4.97603												0.76923
																								0.30803	0.22491	0.30803	0.2226	0.30807	0.15752	0.30803	0.4615	0.30803	0.20639			0.30803	4.97476												0.77007
																								0.30837	0.22165	0.30837	0.22181	0.3084	0.15807	0.30837	0.4638	0.30837	0.20893			0.30837	4.97643												0.7709
																								0.3087	0.2199	0.3087	0.22205	0.30873	0.15736	0.3087	0.46317	0.3087	0.21021			0.3087	4.97874												0.77173
																								0.30903	0.22237	0.30903	0.22356	0.30907	0.15616	0.30903	0.46166	0.30903	0.20885			0.30903	4.97858												0.77257
																								0.30937	0.22546	0.30937	0.22451	0.3094	0.15545	0.30937	0.46126	0.30937	0.20758			0.30937	4.97874												0.7734
																								0.30967	0.22523	0.3097	0.22356	0.30973	0.15561	0.3097	0.46134	0.3097	0.2075			0.3097	4.98104												0.77423
																								0.31	0.22395	0.31003	0.22276	0.31007	0.15593	0.31003	0.4619	0.31003	0.20734			0.31003	4.98239												0.77507
																								0.31033	0.22411	0.31037	0.22332	0.3104	0.15601	0.3104	0.46325	0.31037	0.20703			0.31037	4.98279												0.7759
																								0.31067	0.22427	0.3107	0.22427	0.31073	0.15481	0.31073	0.46452	0.3107	0.20774			0.3107	4.98398												0.77673
																								0.31103	0.22348	0.31103	0.22411	0.31107	0.1537	0.31107	0.46515	0.31103	0.20885			0.31103	4.98509												0.77757
																								0.31137	0.22197	0.31137	0.22332	0.3114	0.15497	0.3114	0.46492	0.31137	0.20885			0.31137	4.987												0.7784
																								0.3117	0.22101	0.3117	0.22205	0.31173	0.15752	0.3117	0.46436	0.31167	0.20774			0.3117	4.99113												0.77923
																								0.31203	0.22213	0.31203	0.22221	0.31207	0.15815	0.31203	0.46412	0.312	0.20758			0.31203	4.99336												0.78007
																								0.31237	0.22356	0.31237	0.2238	0.3124	0.15712	0.31237	0.4638	0.31237	0.20925			0.31237	4.99074												0.7809
																								0.3127	0.22252	0.3127	0.22435	0.31273	0.15632	0.3127	0.46325	0.3127	0.21084			0.3127	4.98915												0.78173
																								0.31303	0.2207	0.31303	0.22332	0.31307	0.15656	0.31303	0.46364	0.31303	0.211			0.31303	4.99201												0.78257
																								0.31333	0.22332	0.31337	0.22237	0.3134	0.15767	0.31337	0.465	0.31337	0.21021			0.31337	4.99479												0.7834
																								0.31367	0.22793	0.3137	0.22276	0.31373	0.15863	0.3137	0.46595	0.31367	0.20854			0.3137	4.99519												0.78423
																								0.314	0.22817	0.31403	0.22411	0.31407	0.15775	0.31403	0.46571	0.314	0.20615			0.31403	4.99535												0.78507
																								0.31433	0.22578	0.31437	0.22562	0.3144	0.15601	0.31437	0.46515	0.31433	0.20583			0.31437	4.99566												0.78593
																								0.31467	0.22586	0.3147	0.22546	0.31473	0.15537	0.3147	0.465	0.3147	0.20909			0.3147	4.9963												0.78673
																								0.31503	0.22737	0.31503	0.22356	0.31507	0.15577	0.31503	0.46531	0.31503	0.21195			0.31503	5.00035												0.78757
																								0.31537	0.22801	0.31537	0.22244	0.3154	0.1564	0.31537	0.46492	0.31537	0.21195			0.31537	5.00496												0.7884
																								0.3157	0.22777	0.3157	0.22372	0.3157	0.15712	0.3157	0.46436	0.3157	0.21116			0.3157	5.0048												0.78923
																								0.31603	0.22562	0.31603	0.22523	0.31603	0.15728	0.31603	0.4646	0.31603	0.21044			0.31603	5.00266												0.79007
																								0.31637	0.22395	0.31637	0.22475	0.31637	0.15672	0.31637	0.46555	0.31637	0.20949			0.31637	5.00337												0.79093
																								0.3167	0.22658	0.3167	0.22411	0.31673	0.1568	0.3167	0.465	0.3167	0.21005			0.3167	5.0052												0.79173
																								0.31703	0.22848	0.31703	0.2257	0.31707	0.15791	0.31703	0.46261	0.31703	0.21164			0.31703	5.00703												0.79257
																								0.31737	0.22586	0.31737	0.22833	0.3174	0.15863	0.31737	0.4619	0.31733	0.21164			0.31737	5.00862												0.7934
																								0.3177	0.22467	0.3177	0.22912	0.31773	0.15775	0.3177	0.46412	0.31767	0.21068			0.3177	5.00838												0.79423
																								0.31803	0.22682	0.31803	0.22817	0.31807	0.15632	0.31803	0.465	0.318	0.21084			0.31803	5.00711												0.79507
																								0.31837	0.22737	0.31837	0.22658	0.3184	0.15577	0.31837	0.46317	0.31833	0.21021			0.31837	5.00846												0.7959
																								0.3187	0.22531	0.3187	0.22602	0.31873	0.1564	0.3187	0.4611	0.3187	0.20925			0.3187	5.01076												0.79673
																								0.31903	0.22395	0.31903	0.22745	0.31907	0.15696	0.31903	0.46134	0.31903	0.21084			0.31903	5.01021												0.79757
																								0.31937	0.22387	0.31937	0.22912	0.3194	0.15696	0.31937	0.46261	0.31937	0.2118			0.31937	5.01053												0.7984
																								0.3197	0.22578	0.3197	0.22872	0.3197	0.15672	0.3197	0.46285	0.3197	0.20949			0.3197	5.01378												0.79923
																								0.32003	0.22761	0.32003	0.22737	0.32003	0.15616	0.32003	0.46182	0.32003	0.20885			0.32003	5.01442												0.80007
																								0.32037	0.22531	0.32037	0.22682	0.32037	0.15632	0.32037	0.46134	0.32037	0.21029			0.32037	5.01299												0.8009
																								0.3207	0.22252	0.3207	0.22737	0.32073	0.15696	0.3207	0.46245	0.3207	0.20933			0.3207	5.01577												0.80177
																								0.32103	0.22523	0.32103	0.22872	0.32107	0.1568	0.32103	0.46341	0.32103	0.2083			0.32103	5.01959												0.8026
																								0.32137	0.22872	0.32137	0.2288	0.3214	0.15601	0.32137	0.46357	0.32137	0.20925			0.32137	5.01959												0.8034
																								0.32167	0.22697	0.3217	0.22721	0.32173	0.15601	0.3217	0.46357	0.3217	0.20925			0.3217	5.01879												0.80423
																								0.32203	0.22483	0.32203	0.22602	0.32207	0.15696	0.32203	0.46396	0.32203	0.20893			0.32203	5.01974												0.80507
																								0.32237	0.22682	0.32237	0.22697	0.3224	0.15775	0.32237	0.46436	0.32233	0.21116			0.32237	5.02078												0.8059
																								0.3227	0.22888	0.3227	0.22841	0.32273	0.15791	0.3227	0.46515	0.32267	0.21259			0.3227	5.02213												0.80677
																								0.32303	0.22928	0.32303	0.22841	0.32307	0.15616	0.32303	0.46666	0.323	0.21195			0.32303	5.0238												0.80757
																								0.32337	0.22888	0.32337	0.22721	0.3234	0.15426	0.32337	0.4673	0.32333	0.21251			0.32337	5.02483												0.8084
																								0.3237	0.22761	0.3237	0.22626	0.32373	0.15521	0.3237	0.46587	0.3237	0.21291			0.3237	5.0269												0.80923
																								0.32403	0.22777	0.32403	0.22658	0.32407	0.15807	0.32403	0.46452	0.32403	0.21116			0.32403	5.03039												0.81007
																								0.32433	0.22984	0.32437	0.22721	0.3244	0.15966	0.32437	0.46531	0.32433	0.21084			0.32437	5.03286												0.8109
																								0.32467	0.22848	0.3247	0.22705	0.32473	0.15926	0.3247	0.46706	0.32467	0.21251			0.3247	5.0327												0.81173
																								0.325	0.22467	0.32503	0.22642	0.32507	0.15847	0.32503	0.4669	0.32503	0.2118			0.32503	5.03325												0.81257
																								0.32533	0.22682	0.32537	0.22682	0.3254	0.15831	0.32537	0.46571	0.32533	0.21005			0.32537	5.03461												0.81343
																								0.32567	0.23254	0.3257	0.22833	0.32573	0.15815	0.3257	0.46571	0.3257	0.21029			0.3257	5.03461												0.81423
																								0.326	0.23198	0.32603	0.22928	0.32607	0.15775	0.32603	0.46666	0.32603	0.211			0.32603	5.03516												0.81507
																								0.32637	0.22682	0.32637	0.22936	0.3264	0.1568	0.32637	0.46682	0.32637	0.21164			0.32637	5.03786												0.8159
																								0.3267	0.22546	0.3267	0.22968	0.32673	0.15593	0.3267	0.46555	0.3267	0.21315			0.3267	5.03985												0.81673
																								0.32703	0.22817	0.32703	0.22896	0.32707	0.15545	0.32703	0.46396	0.32703	0.21299			0.32703	5.03906												0.81757
																								0.32737	0.23087	0.32737	0.22745	0.3274	0.15537	0.32737	0.46317	0.32737	0.211			0.32737	5.03866												0.8184
																								0.3277	0.23119	0.3277	0.22666	0.32773	0.15537	0.3277	0.46412	0.3277	0.2106			0.3277	5.04112												0.81923
																								0.32803	0.22848	0.32803	0.22697	0.32807	0.15601	0.32803	0.46587	0.32803	0.21068			0.32803	5.04383												0.82007
																								0.32837	0.22682	0.32837	0.22705	0.3284	0.15672	0.32837	0.46651	0.32837	0.20949			0.32837	5.04494												0.8209
																								0.3287	0.22952	0.3287	0.22721	0.32873	0.1568	0.3287	0.46547	0.3287	0.20981			0.3287	5.04533												0.82173
																								0.32903	0.23119	0.32903	0.22841	0.32907	0.15712	0.32903	0.46357	0.32903	0.21235			0.32903	5.04629												0.82257
																								0.32933	0.22872	0.32937	0.22936	0.3294	0.15871	0.32937	0.46245	0.32937	0.21315			0.32937	5.04788												0.82343
																								0.32967	0.22817	0.3297	0.2288	0.32973	0.15982	0.3297	0.46357	0.3297	0.21291			0.3297	5.04963												0.82423
																								0.33003	0.23079	0.33003	0.22801	0.33007	0.15926	0.33003	0.46595	0.33	0.2145			0.33003	5.05074												0.82507
																								0.33037	0.23119	0.33037	0.22856	0.3304	0.15871	0.33037	0.46706	0.33033	0.21482			0.33037	5.05129												0.8259
																								0.3307	0.22912	0.3307	0.23007	0.33073	0.15926	0.3307	0.46651	0.33067	0.21291			0.3307	5.05233												0.82673
																								0.33103	0.22777	0.33103	0.23063	0.33103	0.16006	0.33103	0.46635	0.331	0.21386			0.33103	5.05384												0.82757
																								0.33137	0.22761	0.33137	0.22856	0.33137	0.16077	0.3314	0.46746	0.33133	0.21601			0.33137	5.05495												0.8284
																								0.3317	0.22888	0.3317	0.22602	0.33173	0.16117	0.33173	0.46825	0.3317	0.21434			0.3317	5.05424												0.82923
																								0.33203	0.23031	0.33203	0.2257	0.33207	0.16101	0.33207	0.46778	0.33203	0.2118			0.33203	5.05272												0.83007
																								0.33237	0.22968	0.33237	0.22737	0.3324	0.15998	0.3324	0.4669	0.33237	0.21235			0.33237	5.05209												0.8309
																								0.3327	0.22793	0.3327	0.22841	0.33273	0.15815	0.33273	0.46706	0.3327	0.21394			0.3327	5.05265												0.83173
																								0.33303	0.22856	0.33303	0.22793	0.33307	0.15728	0.33303	0.46746	0.33303	0.21561			0.33303	5.05408												0.83257
																								0.33337	0.23007	0.33337	0.22801	0.3334	0.15815	0.33337	0.46786	0.33337	0.2172			0.33337	5.05543												0.8334
																								0.3337	0.22928	0.3337	0.22968	0.33373	0.15926	0.3337	0.46817	0.33367	0.2164			0.3337	5.05463												0.83423
																								0.33403	0.22721	0.33403	0.23127	0.33407	0.15847	0.33403	0.46817	0.334	0.21434			0.33403	5.05233												0.83507
																								0.33437	0.22793	0.33437	0.23182	0.3344	0.15656	0.33437	0.46762	0.33433	0.21561			0.33437	5.05169												0.8359
																								0.3347	0.23127	0.3347	0.23142	0.33473	0.15601	0.3347	0.46706	0.33467	0.2176			0.3347	5.05328												0.83673
																								0.33503	0.23301	0.33503	0.23087	0.33507	0.15712	0.33503	0.4669	0.335	0.21561			0.33503	5.05463												0.83757
																								0.33537	0.23119	0.33537	0.23063	0.3354	0.15815	0.33537	0.4669	0.33537	0.21299			0.33537	5.05439												0.8384
																								0.3357	0.22896	0.3357	0.23031	0.33573	0.15871	0.3357	0.46635	0.3357	0.21434			0.3357	5.054												0.83923
																								0.33603	0.22912	0.33603	0.22936	0.33607	0.15831	0.33603	0.46611	0.33603	0.21561			0.33603	5.05368												0.84007
																								0.33633	0.23031	0.33637	0.22912	0.3364	0.15752	0.33637	0.4669	0.33637	0.21505			0.33637	5.05344												0.84093
																								0.3367	0.23023	0.3367	0.22968	0.33673	0.15815	0.3367	0.46881	0.3367	0.21601			0.3367	5.05503												0.84173
																								0.337	0.22872	0.33703	0.23007	0.33707	0.15966	0.33703	0.46992	0.33703	0.21569			0.33703	5.05749												0.84257
																								0.33733	0.22944	0.33737	0.23047	0.3374	0.15998	0.33737	0.46921	0.33737	0.21251			0.33737	5.05694												0.8434
																								0.33767	0.23317	0.3377	0.23103	0.33773	0.1591	0.3377	0.46802	0.3377	0.2118			0.3377	5.05582												0.84423
																								0.338	0.23548	0.33803	0.23023	0.33807	0.15847	0.33807	0.46786	0.33803	0.21489			0.33803	5.0567												0.84507
																								0.33833	0.23317	0.33837	0.22817	0.3384	0.15831	0.3384	0.46841	0.33837	0.21601			0.33837	5.05725												0.8459
																								0.33867	0.23031	0.3387	0.22697	0.33873	0.1591	0.33873	0.46865	0.3387	0.21529			0.3387	5.05773												0.84673
																								0.33903	0.23079	0.33903	0.22705	0.33907	0.1595	0.33903	0.46802	0.33903	0.2164			0.33903	5.06059												0.84757
																								0.33937	0.23214	0.33937	0.22833	0.3394	0.15847	0.33937	0.46706	0.33937	0.21736			0.33937	5.06226												0.8484
																								0.3397	0.23254	0.3397	0.22952	0.33973	0.15736	0.3397	0.46611	0.3397	0.21712			0.3397	5.06139												0.84923
																								0.34003	0.23254	0.34003	0.22896	0.34007	0.15847	0.34003	0.46595	0.34003	0.21696			0.34003	5.0621												0.85007
																								0.34037	0.23262	0.34037	0.22705	0.3404	0.16038	0.34037	0.46595	0.34037	0.21466			0.34037	5.06449												0.8509
																								0.3407	0.23278	0.3407	0.22682	0.34073	0.16101	0.3407	0.46587	0.3407	0.21156			0.3407	5.06449												0.85173
																								0.34103	0.23238	0.34103	0.2288	0.34107	0.15998	0.34103	0.46627	0.34103	0.21346			0.34103	5.06345												0.85257
																								0.34133	0.23087	0.34137	0.23087	0.3414	0.15863	0.34137	0.4669	0.34137	0.21776			0.34137	5.06496												0.8534
																								0.34167	0.22968	0.3417	0.23158	0.34173	0.15847	0.3417	0.46706	0.3417	0.21776			0.3417	5.06671												0.85423
																								0.342	0.23142	0.34203	0.23071	0.34207	0.15982	0.34203	0.46706	0.34203	0.2164			0.34203	5.06679												0.85507
																								0.34233	0.23349	0.34237	0.22936	0.3424	0.16061	0.34237	0.4669	0.34237	0.2172			0.34237	5.06711												0.8559
																								0.3427	0.23119	0.3427	0.22928	0.34273	0.16022	0.3427	0.46571	0.3427	0.21696			0.3427	5.06679												0.85673
																								0.34303	0.22721	0.34303	0.23047	0.34307	0.1595	0.34303	0.46452	0.34303	0.21617			0.34303	5.0656												0.8576
																								0.34337	0.22753	0.34337	0.23071	0.3434	0.15998	0.34337	0.46515	0.34337	0.21736			0.34337	5.06671												0.8584
																								0.3437	0.23103	0.3437	0.22952	0.3437	0.16093	0.3437	0.46666	0.3437	0.21664			0.3437	5.06942												0.85923
																								0.34403	0.23317	0.34403	0.22976	0.34403	0.16228	0.34407	0.46635	0.34403	0.21394			0.34403	5.0691												0.86007
																								0.34437	0.23222	0.34437	0.23238	0.34437	0.16308	0.34437	0.46492	0.34437	0.21466			0.34437	5.0679												0.8609
																								0.3447	0.23103	0.3447	0.23429	0.3447	0.16228	0.3447	0.46492	0.34467	0.21712			0.3447	5.06846												0.86173
																								0.34503	0.23198	0.34503	0.23373	0.34507	0.16038	0.34503	0.46587	0.345	0.21736			0.34503	5.06926												0.86257
																								0.34537	0.23397	0.34537	0.23198	0.3454	0.1595	0.34537	0.46611	0.34533	0.21791			0.34537	5.07037												0.8634
																								0.3457	0.23349	0.3457	0.23031	0.34573	0.16022	0.3457	0.46555	0.34567	0.21831			0.3457	5.07291												0.86423
																								0.34603	0.23158	0.34603	0.23047	0.34607	0.16141	0.34603	0.46547	0.346	0.21617			0.34603	5.07315												0.86507
																								0.34637	0.23198	0.34637	0.23206	0.3464	0.16197	0.34637	0.46635	0.34633	0.21529			0.34637	5.07021												0.8659
																								0.34667	0.23317	0.3467	0.23238	0.34673	0.16212	0.3467	0.4673	0.34667	0.21799			0.3467	5.06997												0.86673
																								0.347	0.23349	0.34703	0.23071	0.34707	0.16212	0.34703	0.46635	0.347	0.21847			0.34703	5.0714												0.86757
																								0.34733	0.23492	0.34737	0.23031	0.34737	0.16157	0.34737	0.465	0.34733	0.21656			0.34737	5.06957												0.86843
																								0.3477	0.23659	0.3477	0.23182	0.3477	0.16093	0.3477	0.46571	0.3477	0.2172			0.3477	5.06735												0.86927
																								0.34803	0.23667	0.34803	0.23317	0.34803	0.16077	0.34807	0.4673	0.34803	0.21871			0.34803	5.0687												0.87007
																								0.34837	0.23667	0.34837	0.23333	0.3484	0.16046	0.3484	0.46778	0.34837	0.2176			0.34837	5.07021												0.8709
																								0.34867	0.23492	0.3487	0.23222	0.34873	0.16006	0.34873	0.46722	0.3487	0.21696			0.3487	5.07037												0.87173
																								0.349	0.23007	0.34903	0.23087	0.34907	0.15998	0.34907	0.46682	0.34903	0.21776			0.34903	5.07132												0.87257
																								0.34933	0.22856	0.34937	0.23087	0.3494	0.16006	0.34937	0.46635	0.34933	0.21736			0.34937	5.0718												0.8734
																								0.34967	0.23317	0.3497	0.23238	0.34973	0.16061	0.3497	0.4669	0.34967	0.2176			0.3497	5.071												0.87423
																								0.35	0.2358	0.35003	0.23262	0.35007	0.16141	0.35003	0.46817	0.35	0.21927			0.35003	5.07037												0.87507
																								0.35037	0.23294	0.35037	0.23103	0.3504	0.16117	0.35037	0.46857	0.35033	0.21895			0.35037	5.06997												0.8759
																								0.3507	0.23103	0.3507	0.22936	0.35073	0.15982	0.3507	0.46706	0.35067	0.21776			0.3507	5.06997												0.87673
																								0.35103	0.23301	0.35103	0.22936	0.35107	0.15847	0.35103	0.46515	0.351	0.21847			0.35103	5.07172												0.87757
																								0.35137	0.23532	0.35137	0.23047	0.3514	0.15807	0.35137	0.46452	0.35133	0.21895			0.35137	5.07315												0.8784
																								0.3517	0.23492	0.3517	0.23166	0.35173	0.15807	0.3517	0.46587	0.35167	0.21752			0.3517	5.0714												0.87927
																								0.35203	0.23222	0.35203	0.23198	0.35207	0.15831	0.35203	0.46778	0.352	0.21664			0.35203	5.0691												0.88007
																								0.35233	0.23103	0.35237	0.23158	0.3524	0.15926	0.35237	0.46786	0.35233	0.2172			0.35237	5.07037												0.8809
																								0.35267	0.23429	0.3527	0.23206	0.35273	0.16038	0.3527	0.4669	0.35267	0.2176			0.3527	5.07331												0.88173
																								0.353	0.23723	0.35303	0.23413	0.35307	0.16077	0.35303	0.46778	0.353	0.21895			0.35303	5.07538												0.88257
																								0.35333	0.23508	0.35337	0.23492	0.3534	0.16046	0.35337	0.47016	0.35333	0.22157			0.35337	5.07633												0.8834
																								0.35367	0.23254	0.3537	0.23397	0.35373	0.15982	0.3537	0.47056	0.35367	0.22141			0.3537	5.07641												0.88423
																								0.35403	0.23468	0.35403	0.23317	0.35407	0.15982	0.35403	0.46865	0.35403	0.21927			0.35403	5.07545												0.88507
																								0.35437	0.23723	0.35437	0.23357	0.3544	0.16061	0.35437	0.46786	0.35437	0.21855			0.35437	5.07482												0.88593
																								0.3547	0.23532	0.3547	0.23397	0.35473	0.16117	0.35473	0.46841	0.3547	0.21855			0.3547	5.07593												0.88673
																								0.35503	0.23278	0.35503	0.23389	0.35507	0.16133	0.35507	0.46841	0.35503	0.21831			0.35503	5.07736												0.88757
																								0.35537	0.23389	0.35537	0.23341	0.3554	0.16157	0.3554	0.46802	0.35537	0.2195			0.35537	5.07728												0.8884
																								0.3557	0.23659	0.3557	0.23317	0.35573	0.16173	0.3557	0.46786	0.3557	0.22086			0.3557	5.07657												0.88923
																								0.35603	0.23659	0.35603	0.23357	0.35607	0.16101	0.35603	0.46722	0.35603	0.22046			0.35603	5.07673												0.8901
																								0.35637	0.23317	0.35637	0.23437	0.3564	0.16006	0.35637	0.46635	0.35637	0.22062			0.35637	5.07752												0.8909
																								0.3567	0.23103	0.3567	0.23452	0.35673	0.16038	0.3567	0.46595	0.3567	0.22237			0.3567	5.07871												0.89173
																								0.357	0.23357	0.35703	0.23357	0.35707	0.16061	0.35703	0.46555	0.35703	0.22292			0.35703	5.08046												0.89257
																								0.35733	0.23699	0.35737	0.23206	0.3574	0.1595	0.35737	0.465	0.35737	0.22165			0.35737	5.08173												0.8934
																								0.35767	0.23588	0.3577	0.23166	0.35773	0.15831	0.3577	0.46492	0.35767	0.2207			0.3577	5.08269												0.89423
																								0.358	0.23238	0.35803	0.23317	0.35807	0.15871	0.35803	0.46492	0.358	0.21982			0.35803	5.08372												0.89507
																								0.35833	0.23158	0.35837	0.23508	0.3584	0.16006	0.35837	0.46555	0.35833	0.2195			0.35837	5.08467												0.8959
																								0.3587	0.23357	0.3587	0.23524	0.35873	0.16133	0.3587	0.46682	0.35867	0.22125			0.3587	5.08499												0.89673
																								0.35903	0.23524	0.35903	0.23397	0.35903	0.16157	0.35903	0.46706	0.359	0.22237			0.35903	5.08563												0.89757
																								0.35937	0.2358	0.35937	0.23278	0.35937	0.16101	0.3594	0.46531	0.35933	0.2203			0.35937	5.08714												0.8984
																								0.3597	0.23532	0.3597	0.23222	0.35973	0.16077	0.35973	0.46452	0.35967	0.21927			0.3597	5.08825												0.89923
																								0.36	0.23357	0.36003	0.23278	0.36007	0.16157	0.36007	0.46651	0.36	0.22117			0.36003	5.0873												0.90007
																								0.36037	0.23166	0.36037	0.23389	0.3604	0.16268	0.3604	0.46897	0.36037	0.22221			0.36037	5.08563												0.9009
																								0.3607	0.23278	0.3607	0.23437	0.36073	0.16236	0.3607	0.46921	0.36067	0.22181			0.3607	5.08523												0.90173
																								0.36103	0.23452	0.36103	0.23452	0.36107	0.16141	0.36103	0.46802	0.361	0.22213			0.36103	5.08483												0.90257
																								0.36137	0.23389	0.36137	0.23429	0.3614	0.16077	0.36137	0.46666	0.36133	0.22221			0.36137	5.08483												0.9034
																								0.3617	0.23429	0.3617	0.23301	0.36173	0.16117	0.3617	0.46555	0.36167	0.22221			0.3617	5.08658												0.90423
																								0.36203	0.23659	0.36203	0.23182	0.36207	0.16292	0.36203	0.46547	0.362	0.22292			0.36203	5.08825												0.90507
																								0.36237	0.23603	0.36237	0.23198	0.3624	0.16411	0.36237	0.46611	0.36233	0.22237			0.36237	5.08849												0.9059
																								0.3627	0.23238	0.3627	0.23317	0.36273	0.16332	0.3627	0.46651	0.36267	0.22117			0.3627	5.08904												0.90673
																								0.36303	0.23182	0.36303	0.23429	0.36307	0.16181	0.36303	0.46627	0.363	0.22276			0.36303	5.0904												0.90757
																								0.36337	0.23468	0.36337	0.23524	0.3634	0.16236	0.36337	0.46611	0.36337	0.22483			0.36337	5.09143												0.9084
																								0.3637	0.23603	0.3637	0.23564	0.36373	0.16483	0.3637	0.46666	0.3637	0.22292			0.3637	5.09135												0.90923
																								0.36403	0.23484	0.36403	0.23492	0.36407	0.16594	0.36403	0.46746	0.36403	0.22086			0.36403	5.09063												0.91007
																								0.36437	0.23357	0.36437	0.23373	0.3644	0.16427	0.36437	0.46778	0.36437	0.22252			0.36437	5.09008												0.9109
																								0.3647	0.23397	0.3647	0.23333	0.36473	0.16228	0.3647	0.4669	0.3647	0.22348			0.3647	5.09079												0.91173
																								0.36503	0.23508	0.36503	0.23357	0.36507	0.16197	0.36503	0.46651	0.36503	0.22276			0.36503	5.09365												0.91257
																								0.36537	0.23484	0.36537	0.23429	0.3654	0.16268	0.36537	0.4673	0.36537	0.22372			0.36537	5.0962												0.9134
																								0.3657	0.23254	0.3657	0.23476	0.36573	0.16292	0.36573	0.46746	0.3657	0.22435			0.3657	5.0954												0.91423
																								0.366	0.23238	0.36603	0.23437	0.36607	0.16212	0.36607	0.46587	0.36603	0.22316			0.36603	5.09334												0.91507
																								0.36637	0.23627	0.36637	0.23357	0.3664	0.16117	0.3664	0.46452	0.36637	0.22356			0.36637	5.09389												0.9159
																								0.3667	0.23794	0.3667	0.23341	0.36673	0.16157	0.36673	0.46547	0.36667	0.22491			0.3667	5.09596												0.91673
																								0.36703	0.23333	0.36703	0.23317	0.36707	0.16332	0.36707	0.46706	0.367	0.22435			0.36703	5.09739												0.91757
																								0.36737	0.23047	0.36737	0.23246	0.3674	0.16427	0.36737	0.46825	0.36733	0.22507			0.36737	5.0993												0.9184
																								0.3677	0.23397	0.3677	0.23341	0.36773	0.16363	0.3677	0.46921	0.36767	0.22713			0.3677	5.10065												0.91923
																								0.36803	0.23699	0.36803	0.23588	0.36807	0.16228	0.36803	0.46961	0.368	0.22586			0.36803	5.0993												0.92007
																								0.36837	0.23532	0.36837	0.23699	0.3684	0.16077	0.36837	0.46953	0.36833	0.22427			0.36837	5.09795												0.9209
																								0.3687	0.23357	0.3687	0.23611	0.36873	0.15982	0.3687	0.46881	0.3687	0.22562			0.3687	5.09985												0.92173
																								0.369	0.23452	0.36903	0.23572	0.36907	0.15998	0.36903	0.46778	0.369	0.22642			0.36903	5.10176												0.92257
																								0.36933	0.23739	0.36937	0.23667	0.3694	0.16006	0.36937	0.46706	0.36933	0.22586			0.36937	5.10105												0.9234
																								0.36967	0.23993	0.3697	0.23818	0.36973	0.16022	0.3697	0.46682	0.36967	0.22697			0.3697	5.10057												0.92427
																								0.37	0.23858	0.37003	0.23897	0.37007	0.16101	0.37003	0.46555	0.37	0.22666			0.37003	5.102												0.9251
																								0.37037	0.23524	0.37037	0.23746	0.3704	0.16181	0.37037	0.46452	0.37033	0.22395			0.37037	5.10391												0.9259
																								0.3707	0.23548	0.3707	0.23524	0.37073	0.16173	0.3707	0.46492	0.3707	0.22523			0.3707	5.1051												0.92673
																								0.37103	0.23818	0.37103	0.23429	0.37107	0.16157	0.37103	0.46587	0.37103	0.22968			0.37103	5.10486												0.92757
																								0.37137	0.23667	0.37137	0.23532	0.3714	0.16157	0.37137	0.46595	0.37137	0.22992			0.37137	5.10327												0.9284
																								0.3717	0.23397	0.3717	0.23683	0.37173	0.16173	0.3717	0.46611	0.3717	0.22737			0.3717	5.10327												0.92923
																								0.37203	0.23627	0.37203	0.23762	0.37207	0.16236	0.37203	0.46682	0.37203	0.22658			0.37203	5.10565												0.93007
																								0.37237	0.24064	0.37237	0.23723	0.3724	0.16308	0.37237	0.46706	0.37237	0.22721			0.37237	5.10645												0.9309
																								0.3727	0.24064	0.3727	0.23572	0.37273	0.16212	0.3727	0.46595	0.3727	0.22912			0.3727	5.10558												0.93173
																								0.37303	0.2381	0.37303	0.23476	0.37307	0.16101	0.37303	0.46412	0.373	0.23103			0.37303	5.10581												0.93257
																								0.37337	0.23627	0.37337	0.23588	0.3734	0.16141	0.37337	0.46341	0.37333	0.22872			0.37337	5.10677												0.9334
																								0.3737	0.23619	0.3737	0.23659	0.37373	0.16236	0.3737	0.46492	0.37367	0.22483			0.3737	5.10677												0.93423
																								0.37403	0.23778	0.37403	0.23476	0.37407	0.16228	0.37403	0.46666	0.374	0.22546			0.37403	5.10772												0.9351
																								0.37437	0.2389	0.37437	0.23341	0.3744	0.16252	0.37437	0.46651	0.37433	0.22777			0.37437	5.10931												0.9359
																								0.3747	0.23739	0.3747	0.23524	0.37473	0.16403	0.3747	0.46555	0.3747	0.22666			0.3747	5.10875												0.93673
																								0.37503	0.23683	0.37503	0.23739	0.37503	0.16507	0.37503	0.46627	0.37503	0.22602			0.37503	5.10796												0.93757
																								0.37537	0.23969	0.37537	0.23802	0.37537	0.16507	0.37537	0.4673	0.37537	0.22713			0.37537	5.10971												0.9384
																								0.3757	0.2412	0.3757	0.23746	0.3757	0.16499	0.3757	0.46682	0.3757	0.22721			0.3757	5.11154												0.93923
																								0.37603	0.23858	0.37603	0.23699	0.37603	0.16499	0.37603	0.46571	0.37603	0.22793			0.37603	5.11154												0.94007
																								0.37637	0.23699	0.37637	0.23707	0.3764	0.16507	0.37637	0.46595	0.37637	0.22968			0.37637	5.11098												0.9409
																								0.3767	0.23874	0.3767	0.23802	0.37673	0.16499	0.37673	0.4669	0.3767	0.22968			0.3767	5.11177												0.94173
																								0.37703	0.2408	0.37703	0.23794	0.37707	0.16459	0.37703	0.46722	0.37703	0.22912			0.37703	5.11336												0.94257
																								0.37737	0.24104	0.37737	0.23659	0.3774	0.16427	0.37737	0.46706	0.37737	0.23023			0.37737	5.11559												0.9434
																								0.3777	0.23897	0.3777	0.23611	0.37773	0.16459	0.3777	0.46651	0.37767	0.22992			0.3777	5.11694												0.94423
																								0.37803	0.23667	0.37803	0.23707	0.37807	0.16459	0.37803	0.46595	0.37803	0.22872			0.37803	5.11567												0.94507
																								0.37837	0.23762	0.37837	0.23778	0.3784	0.16459	0.37837	0.46682	0.37833	0.22928			0.37837	5.11448												0.9459
																								0.3787	0.24064	0.3787	0.23802	0.37873	0.16483	0.3787	0.46825	0.37867	0.22944			0.3787	5.11678												0.94673
																								0.37903	0.24033	0.37903	0.23739	0.37907	0.16403	0.37903	0.46937	0.37903	0.22777			0.37903	5.11964												0.94757
																								0.37937	0.23834	0.37937	0.23564	0.3794	0.16252	0.37937	0.46921	0.37937	0.22833			0.37937	5.11972												0.9484
																								0.3797	0.23897	0.3797	0.23429	0.37973	0.16252	0.3797	0.46786	0.37967	0.23023			0.3797	5.12004												0.94923
																								0.38003	0.24025	0.38003	0.23524	0.38007	0.16403	0.38003	0.46666	0.38	0.22888			0.38003	5.12139												0.95007
																								0.38033	0.23913	0.38037	0.23739	0.3804	0.16499	0.38037	0.4673	0.38033	0.22793			0.38037	5.12123												0.9509
																								0.38067	0.23794	0.3807	0.23794	0.38073	0.16443	0.3807	0.46881	0.38067	0.22984			0.3807	5.12044												0.95173
																								0.381	0.23858	0.38103	0.23723	0.38107	0.16411	0.38103	0.46802	0.381	0.23023			0.38103	5.12099												0.9526
																								0.38133	0.24048	0.38137	0.23723	0.3814	0.16538	0.38137	0.46571	0.38137	0.22896			0.38137	5.12203												0.9534
																								0.38167	0.24223	0.3817	0.23794	0.38173	0.16681	0.3817	0.46531	0.3817	0.22992			0.3817	5.12234												0.95423
																								0.38203	0.24263	0.38203	0.23818	0.38207	0.16681	0.38203	0.46651	0.38203	0.23047			0.38203	5.12203												0.95507
																								0.38237	0.24088	0.38237	0.23778	0.3824	0.16507	0.3824	0.46706	0.38237	0.22912			0.38237	5.12258												0.9559
																								0.3827	0.2389	0.3827	0.23707	0.38273	0.16411	0.38273	0.46706	0.3827	0.22912			0.3827	5.12385												0.95673
																								0.38303	0.2381	0.38303	0.23746	0.38307	0.16507	0.38307	0.4669	0.38303	0.23031			0.38303	5.12521												0.95757
																								0.38337	0.23667	0.38337	0.23874	0.3834	0.16594	0.3834	0.46722	0.38337	0.23007			0.38337	5.12624												0.9584
																								0.3837	0.23564	0.3837	0.23929	0.38373	0.16507	0.3837	0.46817	0.3837	0.22992			0.3837	5.12695												0.95923
																								0.38403	0.23834	0.38403	0.23858	0.38407	0.16403	0.38403	0.46921	0.38403	0.23007			0.38403	5.1264												0.96007
																								0.38437	0.24335	0.38437	0.23842	0.3844	0.16371	0.38437	0.46961	0.38437	0.22928			0.38437	5.126												0.9609
																								0.38467	0.24494	0.3847	0.23897	0.38473	0.16411	0.3847	0.46865	0.3847	0.23063			0.3847	5.12759												0.96173
																								0.385	0.24295	0.38503	0.23977	0.38507	0.16499	0.38503	0.46682	0.38503	0.23357			0.38503	5.12926												0.96257
																								0.38533	0.24088	0.38537	0.24033	0.3854	0.16618	0.38537	0.46515	0.38537	0.23278			0.38537	5.1295												0.9634
																								0.38567	0.24048	0.3857	0.24048	0.38573	0.16618	0.3857	0.46492	0.3857	0.23023			0.3857	5.1295												0.96423
																								0.38603	0.2412	0.38603	0.23977	0.38607	0.16507	0.38603	0.46476	0.386	0.23087			0.38603	5.1295												0.96507
																								0.38637	0.24048	0.38637	0.23794	0.3864	0.16411	0.38637	0.46396	0.38633	0.23262			0.38637	5.12965												0.9659
																								0.3867	0.23699	0.3867	0.23611	0.3867	0.16371	0.3867	0.46357	0.3867	0.23238			0.3867	5.13196												0.96673
																								0.38703	0.23508	0.38703	0.23611	0.38703	0.16411	0.38707	0.46547	0.38703	0.23198			0.38703	5.13506												0.96757
																								0.38737	0.23929	0.38737	0.23802	0.3874	0.16483	0.3874	0.46841	0.38737	0.23182			0.38737	5.13466												0.9684
																								0.3877	0.2439	0.3877	0.24025	0.38773	0.16499	0.38773	0.46961	0.3877	0.23087			0.3877	5.13315												0.96923
																								0.388	0.24295	0.38803	0.24112	0.38807	0.16507	0.38807	0.46786	0.38803	0.23103			0.38803	5.1345												0.97007
																								0.38833	0.24009	0.38837	0.24104	0.3884	0.16602	0.38837	0.46587	0.38837	0.23127			0.38837	5.13585												0.9709
																								0.3887	0.23929	0.3887	0.24025	0.38873	0.16697	0.3887	0.46595	0.3887	0.23031			0.3887	5.13546												0.97173
																								0.38903	0.23993	0.38903	0.23913	0.38907	0.16658	0.38903	0.4673	0.38903	0.23127			0.38903	5.13601												0.97257
																								0.38937	0.24104	0.38937	0.2389	0.3894	0.16594	0.38937	0.46817	0.38933	0.23373			0.38937	5.13792												0.9734
																								0.3897	0.24048	0.3897	0.23929	0.38973	0.16578	0.3897	0.46746	0.38967	0.23349			0.3897	5.13911												0.97423
																								0.39003	0.23754	0.39003	0.23969	0.39007	0.16562	0.39003	0.46611	0.39	0.23262			0.39003	5.14118												0.97507
																								0.39037	0.23723	0.39037	0.23977	0.3904	0.16538	0.39037	0.46571	0.39033	0.23357			0.39037	5.14317												0.9759
																								0.3907	0.2408	0.3907	0.24064	0.39073	0.16507	0.3907	0.4669	0.39067	0.23214			0.3907	5.14221												0.97673
																								0.39103	0.24199	0.39103	0.24184	0.39107	0.16499	0.39103	0.46865	0.39103	0.23007			0.39103	5.14126												0.97757
																								0.39137	0.23993	0.39137	0.2416	0.3914	0.16467	0.39137	0.46937	0.39137	0.23301			0.39137	5.1434												0.9784
																								0.3917	0.24009	0.3917	0.23969	0.39173	0.16443	0.3917	0.46825	0.3917	0.2358			0.3917	5.14483												0.97923
																								0.39203	0.2416	0.39203	0.23794	0.39207	0.16499	0.39203	0.46595	0.39203	0.23317			0.39203	5.14452												0.98007
																								0.39237	0.24144	0.39237	0.23762	0.3924	0.16538	0.39237	0.465	0.39237	0.23103			0.39237	5.14603												0.9809
																								0.3927	0.23993	0.3927	0.23818	0.39273	0.16483	0.3927	0.46682	0.3927	0.23222			0.3927	5.14722												0.98173
																								0.393	0.23913	0.39303	0.23874	0.39307	0.16363	0.39303	0.46881	0.39303	0.23357			0.39303	5.14603												0.98257
																								0.39333	0.24048	0.39337	0.23913	0.3934	0.16292	0.39337	0.46913	0.39337	0.23508			0.39337	5.14738												0.9834
																								0.39367	0.2435	0.3937	0.23913	0.39373	0.16316	0.3937	0.46857	0.3937	0.2358			0.3937	5.15127												0.98423
																								0.394	0.2435	0.39403	0.2389	0.39407	0.16316	0.39403	0.46841	0.39403	0.23317			0.39403	5.15119												0.98507
																								0.39437	0.24009	0.39437	0.2389	0.3944	0.16197	0.3944	0.46881	0.39437	0.23079			0.39437	5.14793												0.9859
																								0.3947	0.23897	0.3947	0.23969	0.39473	0.16038	0.3947	0.46921	0.39467	0.23198			0.3947	5.14833												0.98673
																								0.39503	0.24223	0.39503	0.24104	0.39507	0.16006	0.39503	0.46953	0.39503	0.23238			0.39503	5.15159												0.98757
																								0.39537	0.24374	0.39537	0.24168	0.3954	0.16046	0.39537	0.46953	0.39537	0.23063			0.39537	5.15262												0.9884
																								0.3957	0.2408	0.3957	0.2416	0.39573	0.1595	0.3957	0.46976	0.3957	0.22968			0.3957	5.15278												0.98923
																								0.39603	0.23778	0.39603	0.24072	0.39607	0.15728	0.39603	0.47	0.39603	0.22856			0.39603	5.15294												0.9901
																								0.39637	0.23818	0.39637	0.24009	0.3964	0.15561	0.39637	0.46921	0.39637	0.22777			0.39637	5.15167												0.99093
																								0.3967	0.24033	0.3967	0.24009	0.39673	0.15561	0.3967	0.46802	0.3967	0.23031			0.3967	5.15143												0.99173
																								0.397	0.24168	0.39703	0.24009	0.39707	0.1568	0.39703	0.46762	0.39703	0.23373			0.39703	5.15413												0.99257
																								0.39733	0.24128	0.39737	0.23993	0.3974	0.15807	0.39737	0.46762	0.39733	0.23301			0.39737	5.15588												0.9934
																								0.39767	0.24088	0.3977	0.24064	0.39773	0.15903	0.3977	0.46722	0.3977	0.23142			0.3977	5.1562												0.99423
																								0.398	0.24168	0.39803	0.24255	0.39807	0.15926	0.39803	0.46746	0.39803	0.23142			0.39803	5.15803												0.99507
																								0.39837	0.24184	0.39837	0.24358	0.3984	0.15863	0.39837	0.46825	0.39837	0.23103			0.39837	5.15993												0.9959
																								0.3987	0.23929	0.3987	0.24223	0.39873	0.15728	0.3987	0.46817	0.3987	0.23103			0.3987	5.16033												0.99673
																								0.39903	0.23794	0.39903	0.24009	0.39907	0.15672	0.39907	0.46762	0.39903	0.23222			0.39903	5.16224												0.99757
																								0.39937	0.24184	0.39937	0.2389	0.3994	0.15672	0.3994	0.46817	0.39937	0.23254			0.39937	5.16439												0.9984
																								0.3997	0.24605	0.3997	0.23913	0.39973	0.15656	0.39973	0.46865	0.3997	0.23301			0.3997	5.1624												0.99923
																								0.40003	0.24414	0.40003	0.24033	0.40007	0.15736	0.40007	0.46817	0.40003	0.23588			0.40003	5.16049												1.00007
																								0.40037	0.24025	0.40037	0.24128	0.4004	0.15903	0.40037	0.46778	0.40037	0.23603			0.40037	5.16303												1.0009
																								0.4007	0.2408	0.4007	0.24184	0.40073	0.15926	0.4007	0.46746	0.40067	0.23301			0.4007	5.16494												1.00173
																								0.40103	0.24414	0.40103	0.24239	0.40107	0.15791	0.40103	0.46682	0.401	0.23278			0.40103	5.16319												1.00257
																								0.40137	0.24446	0.40137	0.24239	0.4014	0.15672	0.40137	0.46587	0.40133	0.23373			0.40137	5.16264												1.0034
																								0.4017	0.2408	0.4017	0.24184	0.40173	0.15672	0.4017	0.46547	0.40167	0.23262			0.4017	5.16256												1.00423
																								0.40203	0.23754	0.40203	0.24104	0.40207	0.15728	0.40203	0.46571	0.402	0.23262			0.40203	5.16144												1.00507
																								0.40237	0.23929	0.40237	0.24064	0.4024	0.15728	0.40237	0.46682	0.40233	0.23413			0.40237	5.16335												1.0059
																								0.4027	0.24414	0.4027	0.24025	0.40273	0.15561	0.4027	0.46746	0.4027	0.23373			0.4027	5.16669												1.00673
																								0.40303	0.24581	0.40303	0.23993	0.40307	0.15426	0.40303	0.46627	0.40303	0.23317			0.40303	5.16669												1.00757
																								0.40337	0.24215	0.40337	0.24009	0.4034	0.15481	0.40337	0.46547	0.40337	0.23444			0.40337	5.16661												1.0084
																								0.4037	0.24033	0.4037	0.24025	0.40373	0.15577	0.4037	0.46666	0.4037	0.23508			0.4037	5.16915												1.00923
																								0.40403	0.24311	0.40403	0.23993	0.40407	0.15505	0.40403	0.46786	0.40403	0.23532			0.40403	5.17027												1.01007
																								0.40437	0.2447	0.40437	0.23977	0.4044	0.15426	0.4044	0.46762	0.40437	0.2358			0.40437	5.16931												1.0109
																								0.4047	0.24319	0.4047	0.24033	0.40473	0.15545	0.40473	0.4673	0.4047	0.23492			0.4047	5.16995												1.01173
																								0.40503	0.24199	0.40503	0.24104	0.40507	0.15712	0.40507	0.46746	0.40503	0.23429			0.40503	5.17066												1.01257
																								0.40537	0.24239	0.40537	0.24168	0.4054	0.15696	0.40537	0.4673	0.40533	0.23564			0.40537	5.16987												1.0134
																								0.4057	0.2439	0.4057	0.24199	0.40573	0.15593	0.4057	0.4669	0.4057	0.23564			0.4057	5.17066												1.01423
																								0.40603	0.24525	0.40603	0.24168	0.40607	0.15545	0.40603	0.4673	0.40603	0.23452			0.40603	5.17241												1.01507
																								0.40637	0.2439	0.40637	0.24207	0.4064	0.15577	0.40637	0.46802	0.40637	0.23548			0.40637	5.1717												1.0159
																								0.4067	0.24144	0.4067	0.24414	0.40673	0.1564	0.4067	0.46865	0.4067	0.23619			0.4067	5.17106												1.01673
																								0.40703	0.24295	0.40703	0.24613	0.40707	0.15656	0.40703	0.46961	0.40703	0.23484			0.40703	5.17376												1.0176
																								0.40737	0.24565	0.40737	0.24565	0.4074	0.15561	0.40737	0.47032	0.40737	0.23548			0.40737	5.1767												1.01843
																								0.4077	0.24446	0.4077	0.24343	0.40773	0.15465	0.4077	0.46992	0.4077	0.23762			0.4077	5.17837												1.01923
																								0.40803	0.24199	0.40803	0.24207	0.40807	0.15537	0.40803	0.46881	0.40803	0.23699			0.40803	5.17933												1.02007
																								0.40837	0.24319	0.40837	0.24223	0.4084	0.15696	0.40837	0.46746	0.40837	0.23532			0.40837	5.17893												1.0209
																								0.40867	0.24581	0.4087	0.24295	0.40873	0.15791	0.4087	0.46746	0.4087	0.2358			0.4087	5.17861												1.02173
																								0.40903	0.24605	0.40903	0.24343	0.40907	0.15728	0.40903	0.46921	0.40903	0.23603			0.40903	5.18012												1.02257
																								0.40937	0.24525	0.40937	0.24319	0.4094	0.15577	0.40937	0.47088	0.40937	0.23667			0.40937	5.18187												1.0234
																								0.4097	0.24565	0.4097	0.24239	0.40973	0.15521	0.4097	0.47048	0.4097	0.2381			0.4097	5.18266												1.02423
																								0.41003	0.24716	0.41003	0.24199	0.41007	0.15672	0.41007	0.46865	0.41003	0.23619			0.41003	5.18378												1.02507
																								0.41037	0.24819	0.41037	0.24199	0.4104	0.15767	0.4104	0.46802	0.41037	0.23278			0.41037	5.18417												1.0259
																								0.4107	0.24645	0.4107	0.24184	0.41073	0.15561	0.41073	0.46921	0.4107	0.23397			0.4107	5.18354												1.02673
																								0.41103	0.24311	0.41103	0.24184	0.41107	0.15314	0.41103	0.47096	0.41103	0.23643			0.41103	5.18449												1.02757
																								0.41137	0.24279	0.41137	0.24263	0.4114	0.15386	0.41137	0.47088	0.41137	0.23627			0.41137	5.18799												1.0284
																								0.4117	0.24549	0.4117	0.2439	0.41173	0.15593	0.4117	0.46897	0.4117	0.23683			0.4117	5.19125												1.02923
																								0.41203	0.24549	0.41203	0.2447	0.41207	0.15672	0.41203	0.46762	0.41203	0.23659			0.41203	5.19164												1.03007
																								0.41237	0.24311	0.41237	0.24398	0.4124	0.1564	0.41237	0.46802	0.41237	0.23357			0.41237	5.1899												1.0309
																								0.4127	0.24319	0.4127	0.24303	0.41273	0.15632	0.4127	0.46913	0.4127	0.23452			0.4127	5.18862												1.03173
																								0.41303	0.24525	0.41303	0.24398	0.41307	0.15616	0.41303	0.46961	0.41303	0.23858			0.41303	5.19053												1.03257
																								0.41333	0.24581	0.41337	0.24573	0.4134	0.15593	0.41337	0.46865	0.41333	0.23794			0.41337	5.19284												1.0334
																								0.41367	0.2439	0.4137	0.24589	0.41373	0.15577	0.4137	0.46666	0.41367	0.23508			0.4137	5.19323												1.03423
																								0.41403	0.24064	0.41403	0.24438	0.41407	0.15545	0.41403	0.46547	0.414	0.23524			0.41403	5.19355												1.03507
																								0.41437	0.23993	0.41437	0.24343	0.4144	0.15561	0.41437	0.46611	0.41433	0.23548			0.41437	5.19451												1.03593
																								0.4147	0.24414	0.4147	0.24398	0.41473	0.15656	0.4147	0.46786	0.41467	0.23588			0.4147	5.1949												1.03673
																								0.41503	0.247	0.41503	0.24494	0.41507	0.15752	0.41503	0.46841	0.415	0.23874			0.41503	5.19554												1.03757
																								0.41537	0.24494	0.41537	0.24454	0.4154	0.15807	0.41537	0.46762	0.41537	0.23969			0.41537	5.19705												1.0384
																								0.4157	0.24374	0.4157	0.24255	0.41573	0.15807	0.4157	0.46746	0.4157	0.23778			0.4157	5.19681												1.03923
																								0.41603	0.24565	0.41603	0.24128	0.41607	0.15672	0.41603	0.46881	0.41603	0.23762			0.41603	5.1949												1.04007
																								0.41637	0.24621	0.41637	0.24207	0.4164	0.15497	0.41637	0.47016	0.41633	0.2385			0.41637	5.19474												1.0409
																								0.4167	0.24533	0.4167	0.24319	0.41673	0.15481	0.4167	0.47032	0.41667	0.23754			0.4167	5.19721												1.04173
																								0.41703	0.24565	0.41703	0.24335	0.41707	0.15632	0.41703	0.46937	0.417	0.23754			0.41703	5.19959												1.04257
																								0.41737	0.24605	0.41737	0.24303	0.4174	0.15672	0.41737	0.46817	0.41733	0.2389			0.41737	5.2011												1.0434
																								0.4177	0.24629	0.4177	0.24319	0.41773	0.15577	0.4177	0.46778	0.41767	0.23818			0.4177	5.20134												1.04423
																								0.41803	0.2466	0.41803	0.2439	0.41807	0.15505	0.41803	0.46817	0.418	0.23699			0.41803	5.19991												1.04507
																								0.41837	0.24581	0.41837	0.2447	0.4184	0.15537	0.41837	0.46762	0.41833	0.23715			0.41837	5.20015												1.0459
																								0.4187	0.24509	0.4187	0.2447	0.41873	0.15616	0.4187	0.46682	0.4187	0.23619			0.4187	5.20277												1.04673
																								0.41903	0.24684	0.41903	0.2439	0.41907	0.15672	0.41903	0.46722	0.41903	0.2358			0.41903	5.20285												1.04757
																								0.41937	0.24931	0.41937	0.24358	0.4194	0.15672	0.41937	0.46825	0.41937	0.23818			0.41937	5.20166												1.0484
																								0.4197	0.24835	0.4197	0.24454	0.41973	0.1564	0.4197	0.46913	0.4197	0.23953			0.4197	5.20325												1.04923
																								0.42003	0.24398	0.42003	0.24589	0.42007	0.1564	0.42003	0.46937	0.42003	0.2381			0.42003	5.2046												1.05007
																								0.42037	0.24128	0.42037	0.24629	0.4204	0.15696	0.42037	0.46913	0.42037	0.23754			0.42037	5.2046												1.0509
																								0.42067	0.24279	0.4207	0.24549	0.42073	0.15752	0.4207	0.46746	0.4207	0.23794			0.4207	5.20587												1.05173
																								0.421	0.24525	0.42103	0.24414	0.42107	0.15791	0.42103	0.46627	0.42103	0.23818			0.42103	5.20682												1.05257
																								0.42133	0.24565	0.42137	0.24414	0.4214	0.15807	0.42137	0.46682	0.42137	0.23985			0.42137	5.205												1.0534
																								0.42167	0.24486	0.4217	0.24509	0.42173	0.15728	0.42173	0.46841	0.4217	0.24025			0.4217	5.2038												1.05423
																								0.42203	0.24494	0.42203	0.24533	0.42207	0.15656	0.42207	0.46921	0.42203	0.23818			0.42203	5.20595												1.05507
																								0.42237	0.2466	0.42237	0.24478	0.4224	0.15728	0.4224	0.46865	0.42233	0.23818			0.42237	5.20841												1.0559
																								0.4227	0.247	0.4227	0.24454	0.42273	0.15775	0.4227	0.4673	0.42267	0.24025			0.4227	5.20881												1.05673
																								0.42303	0.2439	0.42303	0.24525	0.42307	0.15696	0.42303	0.46635	0.42303	0.24048			0.42303	5.20913												1.05757
																								0.42337	0.2412	0.42337	0.24668	0.4234	0.15656	0.42337	0.46635	0.42337	0.2408			0.42337	5.20976												1.0584
																								0.4237	0.2435	0.4237	0.24756	0.42373	0.15736	0.4237	0.46666	0.4237	0.24184			0.4237	5.2096												1.05923
																								0.42403	0.2474	0.42403	0.247	0.42407	0.15831	0.42403	0.4669	0.42403	0.24033			0.42403	5.20921												1.06007
																								0.42437	0.24756	0.42437	0.24549	0.4244	0.15807	0.42437	0.46786	0.42437	0.23858			0.42437	5.20913												1.0609
																								0.4247	0.24589	0.4247	0.24509	0.42473	0.1564	0.4247	0.46786	0.4247	0.23993			0.4247	5.20921												1.06173
																								0.425	0.24684	0.42503	0.24573	0.42507	0.15537	0.42503	0.46587	0.42503	0.24033			0.42503	5.21096												1.06257
																								0.42533	0.24859	0.42537	0.24613	0.4254	0.15616	0.42537	0.46396	0.42537	0.23834			0.42537	5.21366												1.0634
																								0.42567	0.24796	0.4257	0.24549	0.42573	0.15752	0.4257	0.46452	0.4257	0.23818			0.4257	5.21421												1.06423
																								0.42603	0.24565	0.42603	0.24454	0.42607	0.15752	0.42603	0.46595	0.42603	0.24025			0.42603	5.21263												1.06507
																								0.42637	0.2447	0.42637	0.24374	0.4264	0.15672	0.42637	0.46651	0.42637	0.24199			0.42637	5.21167												1.0659
																								0.4267	0.24645	0.4267	0.24438	0.42673	0.15656	0.4267	0.46666	0.4267	0.24335			0.4267	5.21318												1.06673
																								0.42703	0.2478	0.42703	0.247	0.42703	0.1568	0.42703	0.46706	0.42703	0.24335			0.42703	5.21493												1.06757
																								0.42737	0.24549	0.42737	0.24875	0.42737	0.15696	0.4274	0.46802	0.42737	0.24199			0.42737	5.21572												1.0684
																								0.4277	0.24279	0.4277	0.24708	0.4277	0.15752	0.4277	0.46913	0.4277	0.24215			0.4277	5.21668												1.06923
																								0.42803	0.24494	0.42803	0.24454	0.42803	0.15871	0.42803	0.46913	0.428	0.24311			0.42803	5.21708												1.07007
																								0.42837	0.24851	0.42837	0.24398	0.4284	0.15903	0.42837	0.46746	0.42833	0.24199			0.42837	5.21596												1.0709
																								0.4287	0.2474	0.4287	0.24509	0.42873	0.15791	0.4287	0.46595	0.42867	0.24064			0.4287	5.21628												1.07173
																								0.42903	0.24319	0.42903	0.24565	0.42907	0.15656	0.42903	0.46571	0.429	0.24088			0.42903	5.21882												1.07257
																								0.42937	0.24144	0.42937	0.24533	0.4294	0.15632	0.42937	0.46595	0.42933	0.24064			0.42937	5.22009												1.0734
																								0.4297	0.24414	0.4297	0.2447	0.42973	0.1564	0.4297	0.46666	0.42967	0.23953			0.4297	5.21827												1.07423
																								0.43003	0.2466	0.43003	0.24454	0.43007	0.15672	0.43003	0.46722	0.43	0.24033			0.43003	5.21684												1.07507
																								0.43037	0.2443	0.43037	0.24573	0.43037	0.15696	0.43037	0.46786	0.43033	0.24104			0.43037	5.21684												1.0759
																								0.4307	0.24144	0.4307	0.24668	0.4307	0.15672	0.4307	0.46913	0.4307	0.24033			0.4307	5.21747												1.07673
																								0.43103	0.24414	0.43103	0.24605	0.43103	0.15593	0.43103	0.46961	0.43103	0.24088			0.43103	5.21962												1.07757
																								0.43137	0.24954	0.43137	0.2443	0.43137	0.15561	0.43137	0.46857	0.43137	0.24223			0.43137	5.22168												1.0784
																								0.4317	0.25026	0.4317	0.2439	0.43173	0.1568	0.4317	0.46682	0.4317	0.24311			0.4317	5.22129												1.07923
																								0.43203	0.24676	0.43203	0.24565	0.43207	0.15863	0.43207	0.46595	0.43203	0.24374			0.43203	5.22145												1.0801
																								0.43237	0.24533	0.43237	0.24756	0.4324	0.15903	0.4324	0.46706	0.43237	0.24335			0.43237	5.22375												1.0809
																								0.4327	0.24716	0.4327	0.2478	0.43273	0.15775	0.43273	0.46921	0.4327	0.24295			0.4327	5.22455												1.08173
																								0.43303	0.24764	0.43303	0.24629	0.43307	0.15656	0.43303	0.46992	0.43303	0.2443			0.43303	5.22439												1.08257
																								0.43337	0.24509	0.43337	0.24494	0.4334	0.15712	0.43337	0.46802	0.43333	0.24398			0.43337	5.22518												1.0834
																								0.4337	0.24335	0.4337	0.24494	0.43373	0.15791	0.4337	0.46587	0.43367	0.24025			0.4337	5.22494												1.08423
																								0.43403	0.24486	0.43403	0.24613	0.43407	0.15728	0.43403	0.46595	0.434	0.23913			0.43403	5.22415												1.08507
																								0.43437	0.24756	0.43437	0.24756	0.4344	0.15672	0.43437	0.46778	0.43437	0.24168			0.43437	5.22614												1.0859
																								0.4347	0.24851	0.4347	0.24796	0.43473	0.15815	0.4347	0.46881	0.4347	0.24279			0.4347	5.229												1.08673
																								0.43503	0.247	0.43503	0.2478	0.43507	0.16061	0.43503	0.46857	0.43503	0.24295			0.43503	5.2286												1.08757
																								0.43537	0.24605	0.43537	0.24803	0.4354	0.16117	0.43537	0.46802	0.43537	0.24319			0.43537	5.22764												1.0884
																								0.4357	0.2474	0.4357	0.24843	0.43573	0.15942	0.4357	0.46802	0.4357	0.2412			0.4357	5.22844												1.08923
																								0.436	0.2478	0.43603	0.24859	0.43607	0.15767	0.43603	0.46857	0.43603	0.23945			0.43603	5.22876												1.09007
																								0.43633	0.24525	0.43637	0.24859	0.4364	0.15775	0.43637	0.46881	0.43637	0.2416			0.43637	5.22788												1.09093
																								0.43667	0.24335	0.4367	0.24915	0.43673	0.15903	0.4367	0.46746	0.4367	0.24454			0.4367	5.22788												1.09173
																								0.437	0.24605	0.43703	0.25034	0.43707	0.15998	0.43703	0.46571	0.43703	0.24589			0.43703	5.2286												1.09257
																								0.43737	0.25042	0.43737	0.25105	0.4374	0.15942	0.43737	0.46515	0.43737	0.24549			0.43737	5.229												1.0934
																								0.4377	0.25121	0.4377	0.2501	0.43773	0.15791	0.4377	0.46595	0.4377	0.24319			0.4377	5.23051												1.09423
																								0.43803	0.2478	0.43803	0.24843	0.43807	0.15736	0.43803	0.46746	0.43803	0.24199			0.43803	5.2313												1.09507
																								0.43837	0.2447	0.43837	0.24764	0.4384	0.15887	0.4384	0.46841	0.43837	0.24446			0.43837	5.22924												1.0959
																								0.4387	0.24581	0.4387	0.24756	0.43873	0.16006	0.43873	0.46786	0.4387	0.2466			0.4387	5.22788												1.09673
																								0.43903	0.24819	0.43903	0.24819	0.43907	0.15998	0.43903	0.4669	0.43903	0.24509			0.43903	5.23019												1.09757
																								0.43937	0.24724	0.43937	0.24859	0.4394	0.15863	0.43937	0.46746	0.43937	0.24374			0.43937	5.23289												1.0984
																								0.4397	0.24486	0.4397	0.24764	0.43973	0.15752	0.4397	0.46817	0.4397	0.24486			0.4397	5.23249												1.09923
																								0.44003	0.24525	0.44003	0.24605	0.44007	0.15815	0.44003	0.46746	0.44003	0.24494			0.44003	5.2317												1.10007
																								0.44037	0.24764	0.44037	0.24605	0.4404	0.16022	0.44037	0.46635	0.44037	0.24414			0.44037	5.23289												1.1009
																								0.4407	0.24835	0.4407	0.2474	0.44073	0.16117	0.4407	0.46571	0.4407	0.24525			0.4407	5.23345												1.10173
																								0.441	0.2474	0.44103	0.24859	0.44107	0.15926	0.44103	0.46595	0.44103	0.24629			0.44103	5.23226												1.10257
																								0.44137	0.24676	0.44137	0.2497	0.4414	0.15672	0.44137	0.46666	0.44137	0.24581			0.44137	5.23289												1.1034
																								0.4417	0.247	0.4417	0.25105	0.44173	0.15632	0.4417	0.46682	0.44167	0.24533			0.4417	5.23512												1.10423
																								0.44203	0.24716	0.44203	0.25121	0.44203	0.15712	0.44203	0.46555	0.442	0.24509			0.44203	5.23559												1.10507
																								0.44237	0.2466	0.44237	0.2497	0.44237	0.15712	0.44237	0.4646	0.44233	0.24486			0.44237	5.23559												1.1059
																								0.4427	0.24589	0.4427	0.24835	0.4427	0.1568	0.4427	0.465	0.44267	0.24549			0.4427	5.2367												1.10673
																								0.44303	0.24621	0.44303	0.24796	0.44303	0.15775	0.44307	0.46627	0.44303	0.24533			0.44303	5.23726												1.10757
																								0.44337	0.24756	0.44337	0.24843	0.4434	0.1595	0.4434	0.46682	0.44337	0.24454			0.44337	5.23726												1.1084
																								0.4437	0.2478	0.4437	0.24954	0.44373	0.16006	0.44373	0.46627	0.4437	0.24549			0.4437	5.2379												1.10923
																								0.44403	0.24629	0.44403	0.24954	0.44407	0.15871	0.44403	0.46452	0.44403	0.2466			0.44403	5.23655												1.11007
																								0.44437	0.24565	0.44437	0.24796	0.4444	0.15656	0.44437	0.46317	0.44437	0.2466			0.44437	5.23361												1.1109
																								0.4447	0.2474	0.4447	0.247	0.44473	0.15593	0.4447	0.46364	0.44467	0.24716			0.4447	5.23329												1.11173
																								0.44503	0.24899	0.44503	0.24835	0.44507	0.1568	0.44503	0.46547	0.445	0.2478			0.44503	5.2344												1.11257
																								0.44537	0.2478	0.44537	0.24954	0.4454	0.15791	0.44537	0.46651	0.44533	0.24684			0.44537	5.23361												1.1134
																								0.4457	0.24533	0.4457	0.24939	0.44573	0.15903	0.4457	0.46635	0.44567	0.24621			0.4457	5.23424												1.11423
																								0.44603	0.24549	0.44603	0.24915	0.44607	0.15966	0.44603	0.46627	0.446	0.2466			0.44603	5.23655												1.11507
																								0.44637	0.24724	0.44637	0.24915	0.4464	0.15903	0.44637	0.46682	0.44633	0.24684			0.44637	5.23535												1.1159
																								0.4467	0.24811	0.4467	0.24939	0.44673	0.15926	0.4467	0.4669	0.44667	0.24716			0.4467	5.23464												1.11673
																								0.44703	0.24724	0.44703	0.24994	0.44707	0.16181	0.44703	0.46651	0.44703	0.24811			0.44703	5.23829												1.11757
																								0.44737	0.24589	0.44737	0.25026	0.4474	0.16348	0.44737	0.46635	0.44737	0.24891			0.44737	5.23965												1.1184
																								0.4477	0.24684	0.4477	0.24954	0.44773	0.16181	0.4477	0.4669	0.4477	0.2497			0.4477	5.23726												1.11927
																								0.44803	0.25026	0.44803	0.24891	0.44807	0.15998	0.44803	0.46706	0.44803	0.25026			0.44803	5.23782												1.12007
																								0.44837	0.2509	0.44837	0.24875	0.4484	0.15966	0.44837	0.46706	0.44837	0.24891			0.44837	5.23996												1.1209
																								0.44867	0.24796	0.4487	0.24939	0.44873	0.15903	0.4487	0.46666	0.4487	0.2466			0.4487	5.23996												1.12173
																								0.449	0.24684	0.44903	0.2497	0.44907	0.15791	0.44907	0.46571	0.44903	0.2466			0.44903	5.24131												1.12257
																								0.44937	0.24819	0.44937	0.24859	0.4494	0.15712	0.44937	0.46476	0.44937	0.24851			0.44937	5.2433												1.1234
																								0.4497	0.24875	0.4497	0.24668	0.44973	0.1568	0.44973	0.46515	0.4497	0.24859			0.4497	5.24227												1.12427
																								0.45003	0.24859	0.45003	0.24613	0.45007	0.15736	0.45007	0.4669	0.45	0.24724			0.45003	5.24187												1.12507
																								0.45037	0.24796	0.45037	0.2478	0.4504	0.15775	0.4504	0.46881	0.45037	0.2466			0.45037	5.24457												1.1259
																								0.4507	0.24676	0.4507	0.24994	0.45073	0.15672	0.45073	0.46881	0.4507	0.24629			0.4507	5.24521												1.12673
																								0.45103	0.2474	0.45103	0.25066	0.45107	0.15616	0.45103	0.46611	0.45103	0.24724			0.45103	5.24425												1.12757
																								0.45137	0.24875	0.45137	0.24954	0.4514	0.15775	0.45137	0.46301	0.45137	0.25042			0.45137	5.24632												1.1284
																								0.4517	0.24724	0.4517	0.24859	0.45173	0.15942	0.4517	0.46229	0.4517	0.2528			0.4517	5.24863												1.12923
																								0.45203	0.24645	0.45203	0.2501	0.45207	0.15847	0.45203	0.46396	0.45203	0.25241			0.45203	5.24902												1.13007
																								0.45237	0.24954	0.45237	0.2532	0.4524	0.15736	0.45237	0.465	0.45237	0.25121			0.45237	5.25157												1.1309
																								0.45267	0.25185	0.4527	0.25431	0.45273	0.15831	0.4527	0.46571	0.4527	0.25042			0.4527	5.25443												1.13173
																								0.453	0.2501	0.45303	0.25161	0.45307	0.15982	0.45303	0.46722	0.45303	0.2497			0.45303	5.25292												1.13257
																								0.45333	0.24796	0.45337	0.24796	0.4534	0.16038	0.45337	0.46778	0.45337	0.24891			0.45337	5.25252												1.1334
																								0.45367	0.24684	0.4537	0.24668	0.45373	0.16038	0.4537	0.4669	0.4537	0.24796			0.4537	5.25618												1.13423
																								0.45403	0.24621	0.45403	0.24803	0.45407	0.15998	0.45403	0.46611	0.45403	0.24764			0.45403	5.25808												1.13507
																								0.45437	0.2466	0.45437	0.2505	0.4544	0.15871	0.45437	0.46627	0.45437	0.24899			0.45437	5.25634												1.1359
																								0.4547	0.24684	0.4547	0.25161	0.4547	0.15767	0.45473	0.46682	0.4547	0.25026			0.4547	5.25514												1.13673
																								0.45503	0.24605	0.45503	0.2509	0.45503	0.15728	0.45507	0.46682	0.45503	0.25026			0.45503	5.25514												1.13757
																								0.45537	0.24756	0.45537	0.25066	0.45537	0.15767	0.4554	0.46555	0.45537	0.2497			0.45537	5.25578												1.1384
																								0.4557	0.25066	0.4557	0.25161	0.4557	0.15831	0.4557	0.46357	0.4557	0.24891			0.4557	5.25808												1.13923
																								0.45603	0.24947	0.45603	0.25201	0.45603	0.15871	0.45603	0.46301	0.45603	0.24875			0.45603	5.2588												1.14007
																								0.45637	0.24589	0.45637	0.25066	0.4564	0.15863	0.45637	0.4638	0.45633	0.2501			0.45637	5.25713												1.1409
																								0.4567	0.24676	0.4567	0.24915	0.45673	0.15847	0.4567	0.46396	0.45667	0.25105			0.4567	5.25808												1.14173
																								0.45703	0.24954	0.45703	0.24954	0.45707	0.15863	0.45703	0.46269	0.457	0.25082			0.45703	5.26039												1.14257
																								0.45737	0.24931	0.45737	0.25185	0.4574	0.15815	0.45737	0.46221	0.45733	0.25105			0.45737	5.26063												1.1434
																								0.4577	0.24716	0.4577	0.2532	0.45773	0.15815	0.4577	0.46301	0.45767	0.25217			0.4577	5.26023												1.14423
																								0.45803	0.24581	0.45803	0.25169	0.45803	0.1591	0.45803	0.4642	0.458	0.25264			0.45803	5.26039												1.14507
																								0.45837	0.24621	0.45837	0.24915	0.45837	0.15998	0.45837	0.46547	0.45833	0.25264			0.45837	5.26015												1.1459
																								0.4587	0.24756	0.4587	0.24891	0.4587	0.1595	0.4587	0.46587	0.4587	0.25256			0.4587	5.2615												1.14673
																								0.45903	0.2466	0.45903	0.25105	0.45903	0.1591	0.45903	0.46531	0.45903	0.25241			0.45903	5.2646												1.14757
																								0.45937	0.2439	0.45937	0.25344	0.45937	0.15998	0.45937	0.46595	0.45937	0.25241			0.45937	5.26651												1.1484
																								0.4597	0.24446	0.4597	0.25431	0.4597	0.16046	0.4597	0.46762	0.4597	0.25129			0.4597	5.26659												1.14923
																								0.46003	0.24851	0.46003	0.2528	0.46007	0.16093	0.46003	0.46722	0.46003	0.2497			0.46003	5.26595												1.15007
																								0.46037	0.24875	0.46037	0.25034	0.4604	0.16077	0.46037	0.46452	0.46037	0.2497			0.46037	5.26539												1.1509
																								0.4607	0.24549	0.4607	0.2505	0.46073	0.15982	0.4607	0.46261	0.46067	0.25026			0.4607	5.26675												1.15173
																								0.46103	0.24494	0.46103	0.25209	0.46107	0.15871	0.46103	0.46301	0.461	0.2505			0.46103	5.26961												1.15257
																								0.46137	0.24851	0.46137	0.25169	0.4614	0.15831	0.46137	0.46436	0.46133	0.2509			0.46137	5.27096												1.1534
																								0.4617	0.2509	0.4617	0.2497	0.46173	0.15887	0.4617	0.46571	0.46167	0.25121			0.4617	5.26961												1.15423
																								0.46203	0.2497	0.46203	0.24939	0.46207	0.15998	0.46203	0.46547	0.46203	0.25066			0.46203	5.26849												1.15507
																								0.46237	0.247	0.46237	0.25074	0.4624	0.16093	0.46237	0.46396	0.46237	0.25145			0.46237	5.26945												1.1559
																								0.4627	0.2474	0.4627	0.25201	0.46273	0.16093	0.4627	0.46436	0.4627	0.2536			0.4627	5.27159												1.15673
																								0.46303	0.25105	0.46303	0.25185	0.46307	0.16038	0.46303	0.46635	0.463	0.25376			0.46303	5.27477												1.15757
																								0.46337	0.25201	0.46337	0.25066	0.4634	0.16093	0.46337	0.46682	0.46337	0.25201			0.46337	5.27652												1.1584
																								0.46367	0.24724	0.4637	0.2501	0.46373	0.16197	0.4637	0.46531	0.4637	0.2505			0.4637	5.2762												1.15923
																								0.464	0.2443	0.46403	0.2509	0.46407	0.16141	0.46403	0.4642	0.46403	0.24859			0.46403	5.27692												1.16007
																								0.46437	0.24796	0.46437	0.25185	0.4644	0.15998	0.46437	0.46396	0.46437	0.24819			0.46437	5.27891												1.1609
																								0.4647	0.25177	0.4647	0.25169	0.46473	0.16038	0.4647	0.46436	0.4647	0.25145			0.4647	5.27986												1.16173
																								0.46503	0.25042	0.46503	0.25105	0.46507	0.16212	0.46503	0.46571	0.46503	0.25312			0.46503	5.28057												1.16257
																								0.46537	0.24716	0.46537	0.25074	0.4654	0.16332	0.46537	0.46595	0.46537	0.25042			0.46537	5.28177												1.1634
																								0.4657	0.24621	0.4657	0.25121	0.46573	0.16268	0.46573	0.46476	0.4657	0.24931			0.4657	5.28161												1.16423
																								0.46603	0.2474	0.46603	0.25185	0.46607	0.16101	0.46607	0.4638	0.46603	0.2501			0.46603	5.28113												1.16507
																								0.46637	0.24891	0.46637	0.25256	0.4664	0.16006	0.4664	0.4642	0.46637	0.24915			0.46637	5.28208												1.1659
																								0.4667	0.2478	0.4667	0.25241	0.46673	0.16117	0.46673	0.46436	0.4667	0.24899			0.4667	5.28288												1.16677
																								0.46703	0.24533	0.46703	0.25209	0.46707	0.16252	0.46703	0.46357	0.46703	0.24994			0.46703	5.28248												1.1676
																								0.46737	0.24676	0.46737	0.25256	0.4674	0.16228	0.46737	0.46245	0.46737	0.24811			0.46737	5.28407												1.16843
																								0.4677	0.2505	0.4677	0.25296	0.46773	0.16101	0.4677	0.46206	0.4677	0.24621			0.4677	5.28828												1.16923
																								0.46803	0.25145	0.46803	0.25201	0.46807	0.16061	0.46803	0.4619	0.46803	0.24796			0.46803	5.29043												1.17007
																								0.46837	0.24954	0.46837	0.2505	0.4684	0.16093	0.46837	0.46221	0.46837	0.24931			0.46837	5.28987												1.1709
																								0.4687	0.24931	0.4687	0.2501	0.46873	0.16252	0.4687	0.46285	0.4687	0.24859			0.4687	5.28948												1.17173
																								0.46903	0.2509	0.46903	0.25026	0.46907	0.16507	0.46903	0.46341	0.469	0.24811			0.46903	5.28948												1.17257
																								0.46933	0.25066	0.46937	0.25034	0.4694	0.16507	0.46937	0.46341	0.46933	0.24716			0.46937	5.28963												1.1734
																								0.46967	0.24756	0.4697	0.2501	0.46973	0.16212	0.4697	0.46357	0.46967	0.24645			0.4697	5.29099												1.17423
																								0.47	0.24589	0.47003	0.24931	0.47003	0.16046	0.47003	0.46412	0.47	0.24835			0.47003	5.29154												1.17507
																								0.47033	0.24859	0.47037	0.24939	0.47037	0.16197	0.47037	0.4646	0.47033	0.2501			0.47037	5.29043												1.1759
																								0.47067	0.25161	0.4707	0.25129	0.4707	0.16371	0.4707	0.46476	0.4707	0.24875			0.4707	5.29154												1.17673
																								0.471	0.25082	0.47103	0.25296	0.47107	0.16363	0.47107	0.46341	0.47103	0.24859			0.47103	5.29353												1.17757
																								0.47133	0.24835	0.47137	0.25264	0.4714	0.16212	0.47137	0.4611	0.47137	0.25082			0.47137	5.29345												1.1784
																								0.47167	0.24819	0.4717	0.25201	0.47173	0.16101	0.4717	0.46094	0.4717	0.25042			0.4717	5.29313												1.17923
																								0.472	0.25082	0.47203	0.25225	0.47207	0.16133	0.47203	0.46301	0.47203	0.2478			0.47203	5.2948												1.18007
																								0.47237	0.25264	0.47237	0.2536	0.4724	0.16212	0.47237	0.46412	0.47233	0.24764			0.47237	5.2952												1.1809
																								0.4727	0.25105	0.4727	0.25439	0.47273	0.16173	0.4727	0.46317	0.47267	0.24899			0.4727	5.29448												1.18173
																								0.47303	0.24915	0.47303	0.25392	0.47307	0.16101	0.47303	0.46166	0.473	0.24994			0.47303	5.29583												1.18257
																								0.47337	0.25145	0.47337	0.2528	0.4734	0.16157	0.47337	0.46126	0.47333	0.2501			0.47337	5.2979												1.1834
																								0.4737	0.25455	0.4737	0.25256	0.47373	0.16228	0.4737	0.46261	0.47367	0.24859			0.4737	5.29718												1.18423
																								0.47403	0.25352	0.47403	0.25336	0.47407	0.16173	0.47403	0.46436	0.47403	0.24629			0.47403	5.29639												1.18507
																								0.47437	0.25129	0.47437	0.25392	0.4744	0.16141	0.47437	0.46436	0.47437	0.24509			0.47437	5.2975												1.1859
																								0.4747	0.25241	0.4747	0.25336	0.4747	0.16236	0.4747	0.46245	0.4747	0.24533			0.4747	5.29854												1.18673
																								0.47503	0.254	0.47503	0.25161	0.47507	0.16316	0.47503	0.4611	0.47503	0.24676			0.47503	5.29949												1.18757
																								0.47537	0.25296	0.47537	0.25066	0.4754	0.16371	0.47537	0.46094	0.47537	0.2474			0.47537	5.30179												1.1884
																								0.4757	0.25042	0.4757	0.25201	0.47573	0.16459	0.4757	0.4607	0.4757	0.2466			0.4757	5.30346												1.18923
																								0.47603	0.24859	0.47603	0.25455	0.47607	0.16427	0.47603	0.46015	0.47603	0.24621			0.47603	5.30251												1.19007
																								0.47633	0.24986	0.47637	0.25535	0.4764	0.16292	0.47637	0.45991	0.47637	0.24764			0.47637	5.30211												1.19093
																								0.47667	0.2532	0.4767	0.25439	0.47673	0.16197	0.47673	0.45991	0.4767	0.2501			0.4767	5.30442												1.19173
																								0.477	0.25447	0.47703	0.25344	0.47707	0.16276	0.47707	0.46031	0.47703	0.25161			0.47703	5.306												1.19257
																								0.47733	0.25256	0.47737	0.25376	0.47737	0.16443	0.4774	0.46134	0.47737	0.25066			0.47737	5.30585												1.1934
																								0.47767	0.25217	0.4777	0.25439	0.4777	0.16538	0.47773	0.4619	0.4777	0.24819			0.4777	5.30672												1.19423
																								0.47803	0.25455	0.47803	0.25479	0.47803	0.16483	0.47807	0.46166	0.47803	0.24724			0.47803	5.30767												1.19507
																								0.47837	0.25527	0.47837	0.25471	0.4784	0.16387	0.4784	0.4619	0.47837	0.24796			0.47837	5.30791												1.1959
																								0.4787	0.2536	0.4787	0.25392	0.47873	0.16387	0.4787	0.46301	0.47867	0.24835			0.4787	5.31006												1.19673
																								0.47903	0.25296	0.47903	0.25392	0.47907	0.16411	0.47903	0.46317	0.479	0.24835			0.47903	5.31292												1.19757
																								0.47937	0.25352	0.47937	0.25471	0.4794	0.16387	0.47937	0.46269	0.47933	0.24859			0.47937	5.31292												1.1984
																								0.47967	0.25352	0.4797	0.25439	0.47973	0.16363	0.4797	0.46206	0.47967	0.24835			0.4797	5.31292												1.19923
																								0.48	0.25312	0.48003	0.25264	0.48007	0.16308	0.48003	0.46086	0.48	0.24796			0.48003	5.31578												1.20007
																								0.48033	0.2532	0.48037	0.25161	0.4804	0.16252	0.48037	0.46031	0.48033	0.24891			0.48037	5.31721												1.2009
																								0.48067	0.25376	0.4807	0.25209	0.48073	0.16268	0.4807	0.46055	0.48067	0.2501			0.4807	5.31673												1.20177
																								0.481	0.25447	0.48103	0.2536	0.48107	0.16316	0.48103	0.46086	0.48103	0.24899			0.48103	5.31721												1.2026
																								0.48133	0.25455	0.48137	0.25471	0.4814	0.16316	0.48137	0.4611	0.48133	0.24756			0.48137	5.31634												1.2034
																								0.4817	0.2528	0.4817	0.25439	0.48173	0.16308	0.4817	0.46166	0.4817	0.24684			0.4817	5.31403												1.20423
																								0.48203	0.25082	0.48203	0.25296	0.48207	0.16316	0.48203	0.4615	0.48203	0.24605			0.48203	5.31618												1.20507
																								0.48237	0.25129	0.48237	0.25209	0.48237	0.16363	0.48237	0.4607	0.48237	0.24621			0.48237	5.32007												1.2059
																								0.4827	0.2536	0.4827	0.25344	0.4827	0.16363	0.4827	0.46126	0.4827	0.24819			0.4827	5.31952												1.20673
																								0.48303	0.25415	0.48303	0.25662	0.48303	0.16348	0.48303	0.46245	0.48303	0.24875			0.48303	5.31928												1.20757
																								0.48337	0.25241	0.48337	0.25837	0.48337	0.16316	0.4834	0.46261	0.48337	0.24796			0.48337	5.32142												1.2084
																								0.4837	0.2509	0.4837	0.25646	0.48373	0.16348	0.4837	0.46126	0.4837	0.24875			0.4837	5.32063												1.20923
																								0.48403	0.25161	0.48403	0.254	0.48407	0.16443	0.48403	0.45919	0.484	0.24954			0.48403	5.31983												1.21007
																								0.48437	0.25431	0.48437	0.25392	0.4844	0.16499	0.48437	0.45824	0.48433	0.24986			0.48437	5.32349												1.2109
																								0.4847	0.25566	0.4847	0.25511	0.48473	0.16363	0.4847	0.45864	0.48467	0.25145			0.4847	5.32548												1.21173
																								0.485	0.25392	0.48503	0.25535	0.48507	0.16157	0.48503	0.45975	0.485	0.25225			0.48503	5.32333												1.21257
																								0.48533	0.25201	0.48537	0.254	0.4854	0.16093	0.48537	0.46031	0.48533	0.2505			0.48537	5.32413												1.2134
																								0.48567	0.25264	0.4857	0.25264	0.48573	0.16141	0.4857	0.46015	0.48567	0.24931			0.4857	5.32699												1.21423
																								0.486	0.2536	0.48603	0.25256	0.48607	0.16157	0.48603	0.45975	0.486	0.24986			0.48603	5.32635												1.21507
																								0.48637	0.25336	0.48637	0.25336	0.48637	0.16212	0.48637	0.45935	0.48637	0.24994			0.48637	5.32548												1.2159
																								0.4867	0.25392	0.4867	0.25296	0.4867	0.16427	0.48673	0.45999	0.4867	0.25082			0.4867	5.32723												1.21673
																								0.48703	0.25662	0.48703	0.25201	0.48707	0.16578	0.48707	0.46182	0.48703	0.25177			0.48703	5.32818												1.21757
																								0.48733	0.25781	0.48737	0.25241	0.4874	0.16483	0.4874	0.46182	0.48737	0.25121			0.48737	5.32953												1.2184
																								0.48767	0.25551	0.4877	0.25455	0.48773	0.16252	0.48773	0.45959	0.4877	0.25105			0.4877	5.33271												1.21927
																								0.488	0.2528	0.48803	0.25725	0.48807	0.16173	0.48807	0.4584	0.48803	0.25225			0.48803	5.33239												1.22007
																								0.48833	0.25392	0.48837	0.25916	0.4884	0.16308	0.4884	0.45959	0.48837	0.25201			0.48837	5.32953												1.2209
																								0.4887	0.25686	0.4887	0.2586	0.48873	0.16499	0.48873	0.4611	0.48867	0.25121			0.4887	5.33009												1.22173
																								0.48903	0.25702	0.48903	0.25566	0.48907	0.16499	0.48907	0.46229	0.489	0.25312			0.48903	5.33215												1.2226
																								0.48937	0.25392	0.48937	0.2536	0.4894	0.16371	0.48937	0.46317	0.48933	0.25511			0.48937	5.33215												1.22343
																								0.4897	0.25177	0.4897	0.25439	0.48973	0.16292	0.4897	0.46325	0.48967	0.25392			0.4897	5.33311												1.22423
																								0.49003	0.2536	0.49003	0.2559	0.49007	0.16308	0.49003	0.46341	0.49	0.25217			0.49003	5.33406												1.22507
																								0.49037	0.25797	0.49037	0.25606	0.4904	0.16371	0.49037	0.46341	0.49037	0.25201			0.49037	5.33271												1.2259
																								0.4907	0.25757	0.4907	0.25439	0.49073	0.16427	0.4907	0.4619	0.4907	0.25201			0.4907	5.33406												1.22673
																								0.49103	0.25201	0.49103	0.25264	0.49107	0.16371	0.49103	0.45919	0.49103	0.25185			0.49103	5.33986												1.22757
																								0.49133	0.24986	0.49137	0.25225	0.49137	0.16236	0.49137	0.45768	0.49133	0.25177			0.49137	5.34185												1.2284
																								0.49167	0.25376	0.4917	0.25336	0.4917	0.16181	0.4917	0.45824	0.49167	0.25026			0.4917	5.33907												1.22923
																								0.492	0.25678	0.49203	0.25392	0.49207	0.16308	0.49203	0.45919	0.492	0.24915			0.49203	5.33819												1.23007
																								0.49233	0.25511	0.49237	0.2528	0.4924	0.16411	0.49237	0.45951	0.49237	0.25082			0.49237	5.3393												1.23093
																								0.49267	0.25296	0.4927	0.25209	0.49273	0.16387	0.4927	0.45935	0.4927	0.25312			0.4927	5.3393												1.23173
																								0.49303	0.25392	0.49303	0.25336	0.49307	0.16292	0.49303	0.45896	0.49303	0.25392			0.49303	5.3405												1.23257
																								0.49337	0.25686	0.49337	0.25495	0.4934	0.16292	0.49337	0.45959	0.49337	0.25447			0.49337	5.34185												1.2334
																								0.4937	0.25781	0.4937	0.25495	0.49373	0.16403	0.49373	0.46134	0.4937	0.25415			0.4937	5.3405												1.23423
																								0.49403	0.25487	0.49403	0.25415	0.49407	0.16483	0.49407	0.46229	0.49403	0.25256			0.49403	5.34042												1.2351
																								0.49437	0.25185	0.49437	0.2532	0.4944	0.16411	0.4944	0.4615	0.49437	0.25177			0.49437	5.34368												1.23593
																								0.4947	0.25352	0.4947	0.25296	0.49473	0.16236	0.4947	0.45991	0.4947	0.25185			0.4947	5.34566												1.23673
																								0.49503	0.25702	0.49503	0.25392	0.49507	0.16212	0.49503	0.45896	0.49503	0.2509			0.49503	5.34662												1.23757
																								0.49537	0.25702	0.49537	0.25479	0.4954	0.16363	0.49537	0.45951	0.49537	0.24931			0.49537	5.34757												1.2384
																								0.4957	0.25495	0.4957	0.25479	0.49573	0.16499	0.4957	0.46086	0.4957	0.2501			0.4957	5.34662												1.23923
																								0.496	0.25487	0.49603	0.25471	0.49607	0.16522	0.49603	0.46094	0.49603	0.2532			0.49603	5.34582												1.24007
																								0.49637	0.25582	0.49637	0.25471	0.4964	0.16546	0.49637	0.45951	0.49637	0.25487			0.49637	5.34868												1.2409
																								0.4967	0.2559	0.4967	0.25471	0.49673	0.16594	0.4967	0.4584	0.4967	0.25415			0.4967	5.35067												1.24173
																								0.49703	0.25495	0.49703	0.25511	0.49703	0.16634	0.49703	0.45935	0.497	0.25431			0.49703	5.34868												1.24257
																								0.49737	0.25392	0.49737	0.25527	0.49737	0.16673	0.49737	0.46094	0.49733	0.25543			0.49737	5.34741												1.2434
																								0.4977	0.25471	0.4977	0.25455	0.4977	0.16713	0.4977	0.46166	0.49767	0.25551			0.4977	5.34964												1.24423
																								0.49803	0.25606	0.49803	0.25376	0.49803	0.16681	0.49803	0.4611	0.498	0.25495			0.49803	5.35138												1.24507
																								0.49837	0.25431	0.49837	0.2532	0.49837	0.16634	0.49837	0.45975	0.49833	0.25431			0.49837	5.35202												1.2459
																								0.4987	0.25161	0.4987	0.2528	0.4987	0.16618	0.4987	0.4588	0.4987	0.254			0.4987	5.35218												1.24673
																								0.499	0.25336	0.49903	0.25264	0.49907	0.16681	0.49903	0.45911	0.49903	0.25447			0.49903	5.35218												1.24757
																								0.49933	0.25741	0.49937	0.25336	0.4994	0.16769	0.49937	0.45935	0.49937	0.25455			0.49937	5.35274												1.2484
																								0.4997	0.25781	0.4997	0.25479	0.49973	0.16737	0.4997	0.4588	0.4997	0.254			0.4997	5.35409												1.24923
																								0.50003	0.25511	0.50003	0.25566	0.50007	0.16602	0.50003	0.45784	0.50003	0.25336			0.50003	5.35488												1.25007
																								0.50037	0.25376	0.50037	0.25455	0.5004	0.16522	0.50037	0.4576	0.50033	0.25312			0.50037	5.35472												1.2509
																								0.5007	0.2559	0.5007	0.25336	0.50073	0.16546	0.5007	0.45824	0.50067	0.2528			0.5007	5.35472												1.25173
																								0.50103	0.2586	0.50103	0.2532	0.50107	0.16562	0.50103	0.45856	0.501	0.25336			0.50103	5.35583												1.25257
																								0.50137	0.25797	0.50137	0.25344	0.5014	0.16459	0.50137	0.45768	0.50133	0.25431			0.50137	5.35798												1.2534
																								0.5017	0.25566	0.5017	0.2536	0.50173	0.16308	0.5017	0.45586	0.50167	0.25455			0.5017	5.35989												1.25423
																								0.50203	0.25646	0.50203	0.25376	0.50207	0.16268	0.50203	0.4553	0.502	0.25447			0.50203	5.36029												1.25507
																								0.50237	0.25932	0.50237	0.2536	0.5024	0.16371	0.50237	0.45649	0.50237	0.25471			0.50237	5.36029												1.2559
																								0.5027	0.25956	0.5027	0.25376	0.50273	0.16507	0.5027	0.45721	0.5027	0.25495			0.5027	5.36203												1.25673
																								0.50303	0.25678	0.50303	0.25439	0.50307	0.16594	0.50303	0.45586	0.50303	0.25447			0.50303	5.36513												1.2576
																								0.50337	0.25471	0.50337	0.25439	0.5034	0.16578	0.50337	0.45419	0.50337	0.25256			0.50337	5.36696												1.25843
																								0.5037	0.25511	0.5037	0.254	0.50373	0.16507	0.5037	0.45435	0.5037	0.25121			0.5037	5.36664												1.25923
																								0.504	0.2559	0.50403	0.25392	0.50407	0.16507	0.50403	0.45625	0.50403	0.25241			0.50403	5.36513												1.26007
																								0.50433	0.25582	0.50437	0.25344	0.5044	0.16618	0.5044	0.45856	0.50437	0.25543			0.50437	5.36418												1.2609
																								0.50467	0.25471	0.5047	0.2532	0.50473	0.16658	0.50473	0.45935	0.5047	0.25646			0.5047	5.36561												1.26173
																								0.505	0.25447	0.50503	0.25431	0.50507	0.16562	0.50507	0.458	0.50503	0.25527			0.50503	5.3672												1.26257
																								0.50533	0.25646	0.50537	0.25606	0.5054	0.16507	0.5054	0.45609	0.50537	0.25415			0.50537	5.36704												1.2634
																								0.50567	0.25725	0.5057	0.25702	0.50573	0.16618	0.50573	0.4553	0.5057	0.25352			0.5057	5.3668												1.26423
																								0.50603	0.25471	0.50603	0.25781	0.50607	0.16777	0.50607	0.4553	0.50603	0.25336			0.50603	5.36815												1.26507
																								0.50637	0.254	0.50637	0.25765	0.5064	0.16809	0.5064	0.45546	0.50637	0.25551			0.50637	5.36919												1.2659
																								0.5067	0.25717	0.5067	0.25566	0.50673	0.16658	0.5067	0.45546	0.5067	0.25717			0.5067	5.36974												1.26673
																								0.50703	0.25821	0.50703	0.25344	0.50707	0.16578	0.50703	0.45498	0.50703	0.25543			0.50703	5.37109												1.2676
																								0.50733	0.25566	0.50737	0.2532	0.5074	0.16673	0.50737	0.45458	0.50737	0.25415			0.50737	5.37221												1.26843
																								0.50767	0.25431	0.5077	0.254	0.50773	0.16769	0.5077	0.45451	0.5077	0.25622			0.5077	5.37237												1.26923
																								0.508	0.25511	0.50803	0.25455	0.50807	0.16713	0.50803	0.45458	0.50803	0.25853			0.50803	5.3734												1.27007
																								0.50833	0.25717	0.50837	0.25511	0.5084	0.16578	0.50837	0.45586	0.50837	0.25908			0.50837	5.37427												1.2709
																								0.50867	0.25988	0.5087	0.25479	0.50873	0.16522	0.5087	0.45784	0.50867	0.25781			0.5087	5.37411												1.27173
																								0.509	0.25916	0.50903	0.25376	0.50907	0.16618	0.50903	0.4584	0.50903	0.25455			0.50903	5.37626												1.27257
																								0.50933	0.25566	0.50937	0.25336	0.5094	0.16737	0.50937	0.45681	0.50937	0.25264			0.50937	5.37912												1.2734
																								0.5097	0.25566	0.5097	0.254	0.50973	0.16777	0.5097	0.45498	0.5097	0.25566			0.5097	5.37833												1.27423
																								0.51003	0.25821	0.51003	0.25527	0.51003	0.16777	0.51003	0.45419	0.51003	0.25892			0.51003	5.37737												1.27507
																								0.51037	0.25797	0.51037	0.25646	0.51037	0.16777	0.51037	0.45403	0.51037	0.25853			0.51037	5.37968												1.2759
																								0.5107	0.25678	0.5107	0.25741	0.5107	0.16737	0.5107	0.4549	0.5107	0.25741			0.5107	5.38087												1.27673
																								0.51103	0.25686	0.51103	0.25741	0.51103	0.16673	0.51103	0.45554	0.51103	0.25646			0.51103	5.37991												1.27757
																								0.51137	0.25646	0.51137	0.25709	0.51137	0.16658	0.51137	0.4553	0.51137	0.25471			0.51137	5.38007												1.2784
																								0.5117	0.25662	0.5117	0.25845	0.5117	0.16809	0.5117	0.45546	0.51167	0.25471			0.5117	5.38007												1.27923
																								0.51203	0.25781	0.51203	0.259	0.51207	0.16983	0.51203	0.45665	0.512	0.25717			0.51203	5.37872												1.28007
																								0.51237	0.25702	0.51237	0.25662	0.5124	0.16983	0.51237	0.45721	0.51233	0.25765			0.51237	5.37991												1.2809
																								0.5127	0.25582	0.5127	0.25392	0.51273	0.16793	0.5127	0.45633	0.51267	0.25662			0.5127	5.38278												1.28173
																								0.51303	0.25781	0.51303	0.25392	0.51307	0.16642	0.51303	0.45554	0.513	0.25702			0.51303	5.38302												1.28257
																								0.51333	0.25956	0.51337	0.2559	0.5134	0.16673	0.51337	0.45474	0.51333	0.25717			0.51337	5.38246												1.2834
																								0.51367	0.25781	0.5137	0.25805	0.51373	0.16864	0.5137	0.45458	0.5137	0.25551			0.5137	5.38357												1.28423
																								0.51403	0.25765	0.51403	0.25876	0.51407	0.17063	0.51403	0.4553	0.51403	0.25495			0.51403	5.38397												1.2851
																								0.51437	0.26131	0.51437	0.25741	0.51437	0.17047	0.5144	0.4553	0.51437	0.25582			0.51437	5.38453												1.28593
																								0.5147	0.26321	0.5147	0.25527	0.51473	0.16816	0.5147	0.45451	0.5147	0.25646			0.5147	5.38643												1.28673
																								0.51503	0.26147	0.51503	0.25431	0.51507	0.16642	0.51507	0.45403	0.51503	0.25821			0.51503	5.38627												1.28757
																								0.51537	0.25956	0.51537	0.25439	0.5154	0.16729	0.5154	0.45498	0.51537	0.25948			0.51537	5.38429												1.2884
																								0.5157	0.25892	0.5157	0.25479	0.51573	0.16912	0.51573	0.45633	0.5157	0.25813			0.5157	5.38516												1.28923
																								0.516	0.2586	0.51603	0.25511	0.51607	0.16999	0.51607	0.45681	0.51603	0.25702			0.51603	5.38739												1.29007
																								0.51637	0.25876	0.51637	0.25511	0.5164	0.16944	0.51637	0.45649	0.51637	0.25797			0.51637	5.38723												1.2909
																								0.5167	0.25725	0.5167	0.25471	0.51673	0.16944	0.5167	0.45609	0.51667	0.2586			0.5167	5.38739												1.29173
																								0.51703	0.25511	0.51703	0.25471	0.51707	0.16999	0.51703	0.45586	0.517	0.25821			0.51703	5.38969												1.29257
																								0.51737	0.25678	0.51737	0.25535	0.5174	0.17007	0.51737	0.45586	0.51737	0.25702			0.51737	5.39072												1.2934
																								0.5177	0.25996	0.5177	0.25574	0.51773	0.1696	0.5177	0.4557	0.5177	0.25527			0.5177	5.39072												1.29423
																								0.51803	0.25916	0.51803	0.25527	0.51807	0.16872	0.51803	0.45458	0.51803	0.25447			0.51803	5.39223												1.29507
																								0.51837	0.25717	0.51837	0.25511	0.5184	0.16872	0.51837	0.45355	0.51837	0.25511			0.51837	5.39263												1.2959
																								0.5187	0.25876	0.5187	0.25527	0.51873	0.16999	0.5187	0.45435	0.5187	0.25686			0.5187	5.39112												1.29673
																								0.519	0.26091	0.51903	0.25527	0.51907	0.17079	0.51903	0.45625	0.51903	0.25821			0.51903	5.39199												1.29757
																								0.51933	0.25932	0.51937	0.25527	0.5194	0.17023	0.51937	0.45768	0.51937	0.25765			0.51937	5.39454												1.2984
																								0.51967	0.25582	0.5197	0.2559	0.51973	0.16928	0.5197	0.4584	0.5197	0.25543			0.5197	5.39494												1.29923
																								0.52	0.254	0.52003	0.25646	0.52007	0.1696	0.52003	0.45768	0.52003	0.25392			0.52003	5.3947												1.30007
																								0.52033	0.2563	0.52037	0.25686	0.5204	0.17063	0.52037	0.45586	0.52037	0.25551			0.52037	5.39605												1.3009
																								0.5207	0.26083	0.5207	0.25702	0.52073	0.17134	0.5207	0.45498	0.5207	0.25797			0.5207	5.3974												1.30177
																								0.52103	0.26123	0.52103	0.25662	0.52107	0.17063	0.52107	0.4557	0.52103	0.25837			0.52103	5.39843												1.3026
																								0.52137	0.25686	0.52137	0.25606	0.5214	0.16832	0.5214	0.45546	0.52137	0.2563			0.52137	5.39954												1.3034
																								0.5217	0.25495	0.5217	0.25551	0.5217	0.16658	0.52173	0.45451	0.5217	0.25415			0.5217	5.39859												1.30423
																								0.52203	0.25813	0.52203	0.25479	0.52203	0.16729	0.52207	0.45498	0.52203	0.25392			0.52203	5.397												1.30507
																								0.52237	0.25948	0.52237	0.25431	0.5224	0.16967	0.5224	0.45594	0.52237	0.25551			0.52237	5.39819												1.3059
																								0.5227	0.25646	0.5227	0.25495	0.52273	0.17095	0.5227	0.45594	0.5227	0.25725			0.5227	5.40106												1.30673
																								0.52303	0.25487	0.52303	0.2559	0.52307	0.16983	0.52303	0.45514	0.52303	0.25757			0.52303	5.40169												1.30757
																								0.52337	0.25757	0.52337	0.25574	0.5234	0.16848	0.52337	0.45435	0.52337	0.25741			0.52337	5.40034												1.3084
																								0.52367	0.26083	0.5237	0.25527	0.52373	0.16904	0.5237	0.45435	0.5237	0.25757			0.5237	5.39915												1.30923
																								0.524	0.26051	0.52403	0.25535	0.52407	0.17047	0.52403	0.45625	0.52403	0.25757			0.52403	5.39899												1.31007
																								0.52433	0.25765	0.52437	0.25574	0.5244	0.17118	0.52437	0.4584	0.52433	0.25686			0.52437	5.40113												1.3109
																								0.52467	0.2559	0.5247	0.25622	0.52473	0.17063	0.5247	0.45784	0.52467	0.25686			0.5247	5.404												1.31173
																								0.525	0.25717	0.52503	0.25622	0.52503	0.17039	0.52503	0.45498	0.525	0.25725			0.52503	5.40455												1.31257
																								0.52537	0.25916	0.52537	0.25551	0.52537	0.17095	0.52537	0.453	0.52533	0.25702			0.52537	5.40336												1.31343
																								0.5257	0.25781	0.5257	0.25479	0.5257	0.17174	0.5257	0.45355	0.52567	0.25725			0.5257	5.40304												1.31427
																								0.52603	0.25511	0.52603	0.25511	0.52603	0.17158	0.52603	0.45586	0.526	0.25916			0.52603	5.40431												1.31507
																								0.52637	0.25662	0.52637	0.2559	0.52637	0.17047	0.52637	0.45784	0.52637	0.25972			0.52637	5.40511												1.3159
																								0.5267	0.26051	0.5267	0.2563	0.52673	0.1696	0.5267	0.45705	0.5267	0.25702			0.5267	5.40455												1.31673
																								0.52703	0.26011	0.52703	0.25646	0.52707	0.16983	0.52703	0.45435	0.52703	0.25582			0.52703	5.40376												1.31757
																								0.52737	0.25662	0.52737	0.25646	0.5274	0.17103	0.52737	0.45363	0.52737	0.25765			0.52737	5.40415												1.3184
																								0.5277	0.2559	0.5277	0.2567	0.52773	0.17182	0.5277	0.45554	0.5277	0.2586			0.5277	5.40431												1.31923
																								0.52803	0.25853	0.52803	0.25765	0.52807	0.17238	0.52803	0.45649	0.528	0.25876			0.52803	5.40471												1.32007
																								0.52837	0.26178	0.52837	0.25845	0.5284	0.17238	0.52837	0.4549	0.52833	0.25916			0.52837	5.40606												1.3209
																								0.5287	0.26258	0.5287	0.25805	0.52873	0.17103	0.5287	0.45315	0.52867	0.25797			0.5287	5.40614												1.32173
																								0.52903	0.25996	0.52903	0.25709	0.52907	0.17007	0.52903	0.4526	0.529	0.25678			0.52903	5.40527												1.32257
																								0.52937	0.2586	0.52937	0.25741	0.5294	0.17142	0.52937	0.45355	0.52933	0.25853			0.52937	5.40646												1.32343
																								0.5297	0.26043	0.5297	0.25805	0.52973	0.1723	0.5297	0.45498	0.52967	0.25908			0.5297	5.40837												1.32427
																								0.53003	0.26083	0.53003	0.25757	0.53003	0.17079	0.53003	0.4549	0.53003	0.25717			0.53003	5.40702												1.32507
																								0.53037	0.25948	0.53037	0.25574	0.53037	0.1696	0.53037	0.45315	0.53037	0.25781			0.53037	5.40431												1.3259
																								0.5307	0.26011	0.5307	0.25431	0.5307	0.17079	0.5307	0.45268	0.5307	0.26083			0.5307	5.40495												1.32673
																								0.531	0.26131	0.53103	0.25431	0.53107	0.17254	0.53103	0.45419	0.53103	0.26162			0.53103	5.40725												1.32757
																								0.53137	0.26067	0.53137	0.2563	0.5314	0.17333	0.53137	0.45474	0.53137	0.26043			0.53137	5.40805												1.3284
																								0.53167	0.25988	0.5317	0.25781	0.53173	0.17293	0.5317	0.45355	0.5317	0.25916			0.5317	5.4086												1.32923
																								0.532	0.25956	0.53203	0.25709	0.53207	0.17174	0.53203	0.45228	0.53203	0.25765			0.53203	5.40972												1.33007
																								0.53233	0.25948	0.53237	0.2559	0.5324	0.17158	0.5324	0.4522	0.53237	0.25757			0.53237	5.41027												1.3309
																								0.53267	0.26043	0.5327	0.25566	0.53273	0.17269	0.53273	0.45244	0.5327	0.25956			0.5327	5.41186												1.33173
																								0.533	0.26027	0.53303	0.2563	0.53303	0.17325	0.53307	0.45323	0.53303	0.26027			0.53303	5.41401												1.33257
																								0.53337	0.25725	0.53337	0.25757	0.53337	0.17214	0.5334	0.45315	0.53333	0.25813			0.53337	5.41282												1.3334
																								0.5337	0.25678	0.5337	0.25837	0.53373	0.17134	0.53373	0.45125	0.5337	0.25741			0.5337	5.41012												1.33423
																								0.53403	0.26091	0.53403	0.25781	0.53407	0.17118	0.53403	0.44998	0.534	0.25932			0.53403	5.41051												1.33507
																								0.53437	0.26282	0.53437	0.2563	0.5344	0.17095	0.53437	0.45069	0.53437	0.25972			0.53437	5.41123												1.3359
																								0.5347	0.25916	0.5347	0.25574	0.53473	0.17079	0.5347	0.45164	0.5347	0.25797			0.5347	5.41012												1.33673
																								0.53503	0.25646	0.53503	0.25702	0.53507	0.17158	0.53503	0.45188	0.53503	0.25678			0.53503	5.41123												1.33757
																								0.53537	0.25821	0.53537	0.25805	0.5354	0.17238	0.53537	0.45188	0.53537	0.2563			0.53537	5.41242												1.3384
																								0.53567	0.26083	0.5357	0.25797	0.53573	0.17325	0.5357	0.45164	0.5357	0.25662			0.5357	5.4098												1.33923
																								0.536	0.26131	0.53603	0.2567	0.53607	0.17333	0.53603	0.45133	0.536	0.25765			0.53603	5.40932												1.34007
																								0.53633	0.25876	0.53637	0.25574	0.5364	0.1723	0.53637	0.45164	0.53637	0.2586			0.53637	5.41337												1.34093
																								0.53667	0.2559	0.5367	0.2563	0.53673	0.17039	0.5367	0.45188	0.5367	0.25956			0.5367	5.41512												1.34177
																								0.537	0.25678	0.53703	0.25781	0.53707	0.16928	0.53703	0.4518	0.53703	0.26043			0.53703	5.41345												1.34257
																								0.53737	0.25988	0.53737	0.25805	0.5374	0.16944	0.53737	0.45149	0.53737	0.26051			0.53737	5.41361												1.3434
																								0.5377	0.26011	0.5377	0.25646	0.5377	0.16983	0.5377	0.45093	0.5377	0.25956			0.5377	5.41361												1.34423
																								0.53803	0.25932	0.53803	0.25471	0.53803	0.16999	0.53803	0.45045	0.53803	0.25853			0.53803	5.41147												1.34507
																								0.53837	0.26123	0.53837	0.25471	0.53837	0.17023	0.53837	0.45029	0.53837	0.25837			0.53837	5.41147												1.3459
																								0.5387	0.26321	0.5387	0.25622	0.53873	0.17103	0.5387	0.45045	0.5387	0.25956			0.5387	5.41258												1.34673
																								0.53903	0.26242	0.53903	0.25821	0.53907	0.17277	0.53903	0.45149	0.53903	0.26051			0.53903	5.41075												1.34757
																								0.53937	0.26067	0.53937	0.25876	0.5394	0.17428	0.53937	0.45284	0.53937	0.26107			0.53937	5.40845												1.3484
																								0.5397	0.26027	0.5397	0.25702	0.53973	0.17405	0.5397	0.45315	0.53967	0.26226			0.5397	5.40892												1.34923
																								0.54003	0.26131	0.54003	0.25527	0.54007	0.17293	0.54003	0.45188	0.54	0.26298			0.54003	5.41035												1.35007
																								0.54037	0.26377	0.54037	0.25495	0.5404	0.17238	0.54037	0.45069	0.54033	0.26226			0.54037	5.41147												1.3509
																								0.5407	0.26449	0.5407	0.2559	0.54073	0.17198	0.5407	0.45013	0.54067	0.26186			0.5407	5.41298												1.35173
																								0.54103	0.26226	0.54103	0.25686	0.54107	0.17079	0.54103	0.45029	0.541	0.26258			0.54103	5.41321												1.35257
																								0.54137	0.26107	0.54137	0.25725	0.5414	0.17039	0.54137	0.45109	0.54137	0.26186			0.54137	5.41123												1.3534
																								0.5417	0.26258	0.5417	0.25709	0.54173	0.17158	0.5417	0.45228	0.5417	0.25932			0.5417	5.41035												1.35423
																								0.54203	0.26202	0.54203	0.25709	0.54203	0.17365	0.54203	0.4526	0.54203	0.25757			0.54203	5.41131												1.35507
																								0.54237	0.25892	0.54237	0.25686	0.54237	0.17444	0.54237	0.45188	0.54237	0.25813			0.54237	5.41147												1.3559
																								0.5427	0.25837	0.5427	0.25511	0.54273	0.17333	0.5427	0.4518	0.5427	0.26051			0.5427	5.41162												1.35673
																								0.54303	0.26083	0.54303	0.25376	0.54307	0.17158	0.54303	0.4522	0.54303	0.26282			0.54303	5.41337												1.3576
																								0.54337	0.26226	0.54337	0.25431	0.5434	0.17047	0.54337	0.45268	0.54337	0.26393			0.54337	5.41417												1.3584
																								0.5437	0.26107	0.5437	0.25566	0.54373	0.17039	0.5437	0.45355	0.5437	0.26313			0.5437	5.41337												1.35923
																								0.54403	0.2586	0.54403	0.25646	0.54407	0.17079	0.54403	0.45379	0.54403	0.26202			0.54403	5.41433												1.36007
																								0.54437	0.25837	0.54437	0.2563	0.5444	0.17103	0.54437	0.453	0.54437	0.26274			0.54437	5.41671												1.3609
																								0.5447	0.26202	0.5447	0.2559	0.54473	0.17007	0.5447	0.45228	0.54467	0.26377			0.5447	5.41711												1.36173
																								0.54503	0.26592	0.54503	0.25574	0.54507	0.16864	0.54503	0.45188	0.545	0.26258			0.54503	5.41576												1.36257
																								0.54537	0.26544	0.54537	0.25566	0.5454	0.16832	0.54537	0.45125	0.54537	0.25996			0.54537	5.41552												1.3634
																								0.5457	0.26274	0.5457	0.25566	0.54573	0.17007	0.5457	0.45109	0.5457	0.25916			0.5457	5.41568												1.36423
																								0.54603	0.26274	0.54603	0.25574	0.54607	0.17158	0.54603	0.45164	0.54603	0.26011			0.54603	5.41592												1.36507
																								0.54637	0.26361	0.54637	0.25574	0.5464	0.17079	0.54637	0.45164	0.54637	0.26131			0.54637	5.41782												1.3659
																								0.54667	0.26178	0.5467	0.2559	0.54673	0.16912	0.5467	0.45093	0.54667	0.26282			0.5467	5.41894												1.36673
																								0.547	0.25916	0.54703	0.2567	0.54707	0.16944	0.54703	0.45125	0.547	0.26313			0.54703	5.41743												1.36757
																								0.54733	0.26043	0.54737	0.25702	0.5474	0.17095	0.54737	0.4518	0.54733	0.26083			0.54737	5.41822												1.36843
																								0.54767	0.26393	0.5477	0.25709	0.54773	0.17079	0.5477	0.45188	0.54767	0.26083			0.5477	5.42148												1.36927
																								0.548	0.26552	0.54803	0.25765	0.54807	0.16848	0.54803	0.4522	0.548	0.26417			0.54803	5.42132												1.3701
																								0.54833	0.26377	0.54837	0.25781	0.5484	0.16737	0.54837	0.45188	0.54833	0.26496			0.54837	5.41902												1.3709
																								0.5487	0.26147	0.5487	0.25741	0.54873	0.16928	0.5487	0.45069	0.5487	0.26298			0.5487	5.41973												1.37173
																								0.54903	0.26186	0.54903	0.25702	0.54907	0.17198	0.54903	0.44998	0.54903	0.26353			0.54903	5.42164												1.37257
																								0.54937	0.26337	0.54937	0.25646	0.5494	0.17333	0.54937	0.45109	0.54937	0.26353			0.54937	5.42172												1.3734
																								0.5497	0.26226	0.5497	0.25574	0.54973	0.17309	0.5497	0.4522	0.5497	0.26091			0.5497	5.42172												1.37423
																								0.55003	0.26051	0.55003	0.25662	0.55007	0.17198	0.55003	0.45164	0.55003	0.26091			0.55003	5.42164												1.37507
																								0.55037	0.26337	0.55037	0.259	0.5504	0.17134	0.55037	0.44998	0.55037	0.26298			0.55037	5.42068												1.3759
																								0.5507	0.26743	0.5507	0.26051	0.55073	0.17142	0.5507	0.44854	0.5507	0.26186			0.5507	5.42188												1.37673
																								0.55103	0.26631	0.55103	0.25988	0.55107	0.17158	0.55103	0.44783	0.55103	0.26051			0.55103	5.42537												1.37757
																								0.55137	0.26178	0.55137	0.25821	0.5514	0.17063	0.55137	0.44894	0.55137	0.26218			0.55137	5.42577												1.3784
																								0.5517	0.25932	0.5517	0.25702	0.55173	0.16928	0.5517	0.45093	0.5517	0.26298			0.5517	5.42394												1.37923
																								0.552	0.26083	0.55203	0.2567	0.55207	0.16888	0.55203	0.45149	0.552	0.26282			0.55203	5.42474												1.38007
																								0.55233	0.26321	0.55237	0.25646	0.5524	0.16983	0.55237	0.45069	0.55233	0.26417			0.55237	5.42649												1.3809
																								0.55267	0.26353	0.5527	0.25566	0.55273	0.17118	0.5527	0.45013	0.55267	0.26393			0.5527	5.42673												1.38173
																								0.55303	0.26147	0.55303	0.25495	0.55303	0.17134	0.55303	0.45029	0.553	0.26162			0.55303	5.4276												1.38257
																								0.55333	0.26091	0.55337	0.25566	0.55337	0.16944	0.55337	0.45013	0.55333	0.26242			0.55337	5.42704												1.3834
																								0.5537	0.26417	0.5537	0.25725	0.55373	0.16777	0.5537	0.44958	0.5537	0.26449			0.5537	5.42307												1.38423
																								0.554	0.26679	0.55403	0.25781	0.55407	0.16864	0.55403	0.44918	0.55403	0.26321			0.55403	5.42108												1.38507
																								0.55433	0.26496	0.55437	0.25686	0.5544	0.17079	0.55437	0.44958	0.55437	0.26313			0.55437	5.42355												1.3859
																								0.55467	0.26218	0.5547	0.25574	0.55473	0.17134	0.5547	0.45133	0.5547	0.26528			0.5547	5.42474												1.38673
																								0.555	0.26274	0.55503	0.25574	0.55507	0.17023	0.55503	0.45244	0.55503	0.26433			0.55503	5.42363												1.38757
																								0.55533	0.26496	0.55537	0.2567	0.5554	0.1696	0.55537	0.45093	0.55537	0.26258			0.55537	5.42394												1.3884
																								0.5557	0.26544	0.5557	0.25725	0.55573	0.16944	0.5557	0.44767	0.55567	0.26496			0.5557	5.42458												1.38923
																								0.55603	0.26409	0.55603	0.25646	0.55607	0.1696	0.55603	0.44624	0.556	0.26679			0.55603	5.42442												1.39007
																								0.55637	0.26298	0.55637	0.25495	0.5564	0.16967	0.55637	0.44743	0.55633	0.26544			0.55637	5.42553												1.3909
																								0.5567	0.26337	0.5567	0.25495	0.55673	0.16983	0.5567	0.44902	0.55667	0.26512			0.5567	5.42704												1.39173
																								0.55703	0.26512	0.55703	0.2567	0.55707	0.16912	0.55703	0.44918	0.557	0.26592			0.55703	5.42673												1.39257
																								0.55737	0.26568	0.55737	0.25741	0.5574	0.16848	0.55737	0.44823	0.55737	0.26631			0.55737	5.42609												1.3934
																								0.5577	0.26409	0.5577	0.25551	0.55773	0.16809	0.5577	0.44799	0.5577	0.26743			0.5577	5.42633												1.39423
																								0.55803	0.26409	0.55803	0.2532	0.55807	0.16809	0.55803	0.44958	0.55803	0.26774			0.55803	5.42704												1.39507
																								0.55837	0.26647	0.55837	0.25304	0.5584	0.16848	0.55837	0.45164	0.55837	0.26631			0.55837	5.428												1.3959
																								0.5587	0.26663	0.5587	0.25511	0.55873	0.16904	0.5587	0.45188	0.5587	0.26592			0.5587	5.42919												1.39673
																								0.559	0.26298	0.55903	0.25702	0.55907	0.16967	0.55903	0.45053	0.55903	0.26679			0.55903	5.42879												1.39757
																								0.55933	0.26131	0.55937	0.25725	0.5594	0.16999	0.55937	0.44998	0.55937	0.26687			0.55937	5.42768												1.3984
																								0.55967	0.26353	0.5597	0.25662	0.55973	0.17023	0.5597	0.45013	0.5597	0.26703			0.5597	5.42855												1.39923
																								0.56	0.26544	0.56003	0.2567	0.56007	0.16999	0.56003	0.44918	0.56003	0.26743			0.56003	5.43054												1.40007
																								0.56033	0.26528	0.56037	0.25765	0.5604	0.16912	0.56037	0.44823	0.56037	0.26743			0.56037	5.43014												1.4009
																								0.56067	0.26409	0.5607	0.25837	0.56073	0.16928	0.5607	0.44815	0.5607	0.26727			0.5607	5.42728												1.40173
																								0.561	0.26218	0.56103	0.25781	0.56107	0.17095	0.56103	0.44815	0.561	0.26743			0.56103	5.42577												1.40257
																								0.56137	0.26226	0.56137	0.2563	0.5614	0.17182	0.56137	0.44823	0.56133	0.26623			0.56137	5.42609												1.4034
																								0.5617	0.26433	0.5617	0.25455	0.56173	0.17103	0.5617	0.44918	0.5617	0.26496			0.5617	5.42577												1.40423
																								0.56203	0.26313	0.56203	0.2536	0.56207	0.17039	0.56203	0.44934	0.562	0.26663			0.56203	5.42593												1.40507
																								0.56237	0.25956	0.56237	0.25431	0.5624	0.16983	0.56237	0.44759	0.56237	0.26854			0.56237	5.42744												1.4059
																								0.5627	0.26043	0.5627	0.25574	0.56273	0.16888	0.5627	0.44584	0.5627	0.26798			0.5627	5.428												1.40677
																								0.56303	0.26393	0.56303	0.2563	0.56307	0.16904	0.56303	0.44624	0.56303	0.26774			0.56303	5.42728												1.40757
																								0.56333	0.26409	0.56337	0.2559	0.5634	0.17039	0.56337	0.44894	0.56337	0.26798			0.56337	5.42768												1.4084
																								0.56367	0.26131	0.5637	0.25606	0.56373	0.17079	0.5637	0.45109	0.56367	0.26719			0.5637	5.42784												1.40923
																								0.564	0.25988	0.56403	0.25662	0.56407	0.17023	0.56403	0.45013	0.564	0.26798			0.56403	5.42609												1.41007
																								0.56433	0.25948	0.56437	0.25702	0.5644	0.17039	0.56437	0.44727	0.56433	0.26949			0.56437	5.42577												1.4109
																								0.56467	0.25892	0.5647	0.25686	0.56473	0.17079	0.5647	0.44568	0.5647	0.26743			0.5647	5.42728												1.41173
																								0.56503	0.25853	0.56503	0.2559	0.56507	0.17095	0.56503	0.44632	0.56503	0.26496			0.56503	5.428												1.41257
																								0.56537	0.25916	0.56537	0.25527	0.5654	0.17118	0.56537	0.44799	0.56537	0.26568			0.56537	5.42784												1.4134
																								0.5657	0.26218	0.5657	0.25566	0.5657	0.17174	0.5657	0.44823	0.5657	0.26608			0.5657	5.42784												1.41423
																								0.56603	0.26608	0.56603	0.2559	0.56603	0.17134	0.56607	0.44703	0.56603	0.26608			0.56603	5.42609												1.41507
																								0.56637	0.26631	0.56637	0.25566	0.56637	0.16999	0.5664	0.44624	0.56637	0.26727			0.56637	5.42402												1.4159
																								0.5667	0.26337	0.5667	0.25551	0.5667	0.16864	0.56673	0.44664	0.5667	0.26647			0.5667	5.42569												1.41673
																								0.56703	0.26313	0.56703	0.25551	0.56707	0.16777	0.56703	0.44703	0.567	0.26393			0.56703	5.4276												1.41757
																								0.56737	0.26623	0.56737	0.25535	0.5674	0.16848	0.56737	0.44664	0.56733	0.26512			0.56737	5.42609												1.4184
																								0.5677	0.26663	0.5677	0.25574	0.56773	0.16999	0.5677	0.44624	0.56767	0.26719			0.5677	5.42442												1.41923
																								0.56803	0.26337	0.56803	0.25622	0.56807	0.17047	0.56803	0.44632	0.568	0.26552			0.56803	5.42498												1.42007
																								0.56837	0.26218	0.56837	0.25527	0.5684	0.17007	0.56837	0.44688	0.56833	0.26544			0.56837	5.4249
																								0.56867	0.26313	0.5687	0.25431	0.56873	0.16999	0.5687	0.44719	0.56867	0.26798			0.5687	5.4249
																								0.56903	0.26353	0.56903	0.25535	0.56907	0.16999	0.56903	0.44727	0.569	0.26663			0.56903	5.42633
																								0.56937	0.26337	0.56937	0.25757	0.5694	0.16944	0.56937	0.44743	0.56937	0.26449			0.56937	5.42609
																								0.5697	0.26282	0.5697	0.25781	0.56973	0.16888	0.5697	0.44743	0.5697	0.26592			0.5697	5.42394
																								0.57003	0.26298	0.57003	0.25566	0.57007	0.16832	0.57003	0.44703	0.57003	0.26679			0.57003	5.42402
																								0.57037	0.26679	0.57037	0.25415	0.5704	0.16832	0.5704	0.44608	0.57037	0.26687			0.57037	5.42569
																								0.5707	0.26917	0.5707	0.25551	0.57073	0.17023	0.57073	0.44457	0.5707	0.27029			0.5707	5.42577
																								0.57103	0.26496	0.57103	0.25821	0.57107	0.1723	0.57107	0.44417	0.57103	0.27108			0.57103	5.42633
																								0.57133	0.26011	0.57137	0.259	0.5714	0.17158	0.5714	0.44584	0.57137	0.26679			0.57137	5.42649
																								0.5717	0.26107	0.5717	0.25686	0.57173	0.16967	0.5717	0.44759	0.5717	0.26544			0.5717	5.42402
																								0.57203	0.26393	0.57203	0.25431	0.57207	0.16888	0.57203	0.44799	0.57203	0.26719			0.57203	5.42267
																								0.57237	0.26409	0.57237	0.25431	0.5724	0.16864	0.57237	0.44759	0.57233	0.26719			0.57237	5.42498
																								0.5727	0.26353	0.5727	0.25574	0.57273	0.16816	0.5727	0.44759	0.5727	0.26854			0.5727	5.42593
																								0.57303	0.26361	0.57303	0.25606	0.57307	0.16737	0.57303	0.44799	0.57303	0.27053			0.57303	5.42378
																								0.57337	0.26457	0.57337	0.25535	0.5734	0.16642	0.57337	0.44783	0.57337	0.26759			0.57337	5.42402
																								0.5737	0.26663	0.5737	0.25551	0.57373	0.16642	0.5737	0.44688	0.5737	0.26528			0.5737	5.42633
																								0.57403	0.26679	0.57403	0.2563	0.57407	0.16816	0.57403	0.44624	0.57403	0.26838			0.57403	5.42704
																								0.57437	0.26417	0.57437	0.25702	0.5744	0.17007	0.57437	0.44624	0.57437	0.26989			0.57437	5.42808
																								0.57467	0.26377	0.5747	0.25686	0.57473	0.17039	0.5747	0.44608	0.57467	0.26798			0.5747	5.43038
																								0.575	0.26663	0.57503	0.25646	0.57507	0.16999	0.57503	0.44552	0.575	0.26854			0.57503	5.42959
																								0.57533	0.26743	0.57537	0.25574	0.5754	0.17047	0.57537	0.44473	0.57537	0.26917			0.57537	5.42688
																								0.57567	0.26544	0.5757	0.25574	0.57573	0.17198	0.5757	0.44449	0.5757	0.26719			0.5757	5.42744
																								0.576	0.26552	0.57603	0.25646	0.57607	0.17325	0.57603	0.44489	0.57603	0.26719			0.57603	5.42919
																								0.57637	0.26774	0.57637	0.25606	0.5764	0.17269	0.57637	0.44497	0.57637	0.2691			0.57637	5.42959
																								0.5767	0.26782	0.5767	0.25455	0.57673	0.17063	0.5767	0.44489	0.5767	0.26854			0.5767	5.42998
																								0.57703	0.26544	0.57703	0.254	0.57707	0.16983	0.57703	0.44529	0.57703	0.26814			0.57703	5.43054
																								0.57737	0.26361	0.57737	0.2559	0.5774	0.17118	0.5774	0.44568	0.57737	0.26949			0.57737	5.43014
																								0.5777	0.26496	0.5777	0.25821	0.57773	0.1723	0.57773	0.44489	0.5777	0.26894			0.5777	5.43094
																								0.57803	0.26782	0.57803	0.25805	0.57807	0.17182	0.57803	0.44449	0.57803	0.26822			0.57803	5.43229
																								0.57837	0.26703	0.57837	0.25479	0.5784	0.17095	0.57837	0.44552	0.57837	0.27013			0.57837	5.4307
																								0.5787	0.26202	0.5787	0.25129	0.57873	0.17039	0.5787	0.44624	0.5787	0.27124			0.5787	5.42903
																								0.57903	0.26011	0.57903	0.25121	0.57907	0.17039	0.57903	0.44513	0.57903	0.27053			0.57903	5.43126
																								0.57937	0.26409	0.57937	0.25344	0.5794	0.17118	0.57937	0.44266	0.57937	0.27084			0.57937	5.43396
																								0.5797	0.26647	0.5797	0.25431	0.57973	0.17198	0.5797	0.44107	0.57967	0.27084			0.5797	5.43324
																								0.58003	0.26512	0.58003	0.2536	0.58007	0.17158	0.58003	0.44179	0.58	0.26862			0.58003	5.43189
																								0.58037	0.26552	0.58037	0.25344	0.5804	0.17007	0.58037	0.44354	0.58033	0.26814			0.58037	5.43229
																								0.5807	0.26854	0.5807	0.25376	0.58073	0.16912	0.5807	0.44354	0.58067	0.27029			0.5807	5.43269
																								0.58103	0.26949	0.58103	0.25336	0.58107	0.16904	0.58107	0.44147	0.581	0.2714			0.58103	5.43261
																								0.58137	0.26703	0.58137	0.25201	0.5814	0.16912	0.5814	0.43988	0.58133	0.27092			0.58137	5.43324
																								0.5817	0.26409	0.5817	0.25034	0.58173	0.16848	0.58173	0.44036	0.58167	0.26997			0.5817	5.43324
																								0.58203	0.26377	0.58203	0.24978	0.58207	0.16729	0.58207	0.44163	0.58203	0.26822			0.58203	5.43173
																								0.58237	0.26592	0.58237	0.25074	0.5824	0.16681	0.5824	0.44219	0.58237	0.26663			0.58237	5.43165
																								0.5827	0.26743	0.5827	0.25145	0.58273	0.16777	0.5827	0.44131	0.5827	0.26727			0.5827	5.43245
																								0.58303	0.26623	0.58303	0.2509	0.58307	0.16864	0.58303	0.43988	0.58303	0.26759			0.58303	5.43149
																								0.58337	0.26449	0.58337	0.24994	0.5834	0.16832	0.58337	0.44036	0.58337	0.26568			0.58337	5.43054
																								0.5837	0.26584	0.5837	0.24931	0.58373	0.16777	0.5837	0.44314	0.58367	0.26472			0.5837	5.4307
																								0.58403	0.26878	0.58403	0.24994	0.58407	0.16816	0.58403	0.44433	0.584	0.26623			0.58403	5.43094
																								0.58437	0.26878	0.58437	0.25241	0.5844	0.1696	0.58437	0.44227	0.58433	0.26719			0.58437	5.43229
																								0.5847	0.26592	0.5847	0.25415	0.58473	0.17023	0.5847	0.44052	0.58467	0.26862			0.5847	5.43443
																								0.58503	0.26457	0.58503	0.2532	0.58507	0.17007	0.58503	0.44147	0.585	0.27092			0.58503	5.43475
																								0.58537	0.26631	0.58537	0.25161	0.5854	0.16944	0.58537	0.44298	0.58537	0.27092			0.58537	5.433
																								0.5857	0.26854	0.5857	0.25201	0.58573	0.16864	0.5857	0.44258	0.5857	0.26862			0.5857	5.43229
																								0.58603	0.26782	0.58603	0.25392	0.58607	0.16848	0.58603	0.44012	0.58603	0.26759			0.58603	5.43356
																								0.58637	0.26472	0.58637	0.25511	0.5864	0.16912	0.58637	0.43861	0.58637	0.26822			0.58637	5.43459
																								0.5867	0.26377	0.5867	0.25431	0.58673	0.17023	0.5867	0.43956	0.5867	0.26973			0.5867	5.43491
																								0.58703	0.26719	0.58703	0.25241	0.58707	0.17118	0.58703	0.44123	0.58703	0.2714			0.58703	5.43539
																								0.58733	0.27068	0.58737	0.25169	0.5874	0.17182	0.58737	0.44123	0.58737	0.27084			0.58737	5.43539
																								0.58767	0.26949	0.5877	0.25336	0.58773	0.17142	0.5877	0.44028	0.5877	0.26822			0.5877	5.43459
																								0.588	0.26592	0.58803	0.25471	0.58807	0.17023	0.58807	0.44036	0.58803	0.26719			0.58803	5.43404
																								0.58833	0.26608	0.58837	0.25392	0.5884	0.1696	0.5884	0.44131	0.58837	0.26854			0.58837	5.43404
																								0.5887	0.26798	0.5887	0.25304	0.58873	0.17007	0.58873	0.44187	0.5887	0.27013			0.5887	5.4338
																								0.58903	0.26759	0.58903	0.25304	0.58907	0.17103	0.58907	0.44163	0.589	0.26997			0.58903	5.43459
																								0.58937	0.26584	0.58937	0.25376	0.5894	0.17158	0.5894	0.44036	0.58933	0.2691			0.58937	5.43626
																								0.5897	0.26544	0.5897	0.25527	0.58973	0.17158	0.5897	0.43861	0.58967	0.26798			0.5897	5.43666
																								0.59003	0.26647	0.59003	0.25646	0.59007	0.17079	0.59003	0.43782	0.59	0.26727			0.59003	5.4369
																								0.59037	0.26727	0.59037	0.25535	0.5904	0.16912	0.59037	0.43917	0.59037	0.26743			0.59037	5.43769
																								0.5907	0.26568	0.5907	0.25296	0.59073	0.16888	0.5907	0.44092	0.59067	0.26822			0.5907	5.43722
																								0.591	0.26242	0.59103	0.25241	0.59107	0.16999	0.59103	0.44123	0.591	0.26854			0.59103	5.43555
																								0.59133	0.26258	0.59137	0.2532	0.5914	0.17103	0.59137	0.44012	0.59133	0.26854			0.59137	5.43594
																								0.59167	0.26608	0.5917	0.25376	0.59173	0.17198	0.5917	0.43988	0.5917	0.26917			0.5917	5.43722
																								0.592	0.26782	0.59203	0.254	0.59207	0.17269	0.59203	0.44092	0.59203	0.27045			0.59203	5.4369
																								0.59233	0.26647	0.59237	0.25376	0.5924	0.17214	0.59237	0.44163	0.59237	0.27124			0.59237	5.43706
																								0.5927	0.26743	0.5927	0.25296	0.59273	0.17118	0.5927	0.44036	0.5927	0.2714			0.5927	5.43825
																								0.59303	0.27013	0.59303	0.2528	0.59307	0.17095	0.59303	0.43821	0.59303	0.27108			0.59303	5.43857
																								0.59337	0.26973	0.59337	0.2532	0.5934	0.17103	0.59337	0.43766	0.59337	0.27053			0.59337	5.43706
																								0.5937	0.26623	0.5937	0.25241	0.59373	0.17118	0.59373	0.43877	0.5937	0.27045			0.5937	5.4361
																								0.59403	0.26417	0.59403	0.25074	0.59403	0.17142	0.59407	0.43917	0.59403	0.2718			0.59403	5.4369
																								0.59437	0.26512	0.59437	0.2509	0.5944	0.17079	0.59437	0.43861	0.59437	0.27283			0.59437	5.43761
																								0.5947	0.26727	0.5947	0.25296	0.59473	0.16912	0.59473	0.43821	0.59467	0.27219			0.5947	5.4365
																								0.59503	0.26727	0.59503	0.25431	0.59507	0.16928	0.59503	0.43797	0.595	0.27164			0.595	5.43555
																								0.59537	0.26449	0.59537	0.25376	0.5954	0.17079	0.59537	0.43782	0.59533	0.2718			0.59537	5.43634
																								0.5957	0.26433	0.5957	0.25296	0.59573	0.17142	0.5957	0.43813	0.59567	0.27108			0.5957	5.43761
																								0.59603	0.26862	0.59603	0.25304	0.59607	0.17103	0.59603	0.43861	0.596	0.27068			0.59603	5.43801
																								0.59637	0.26997	0.59637	0.25392	0.5964	0.17047	0.59637	0.43877	0.59633	0.27068			0.59637	5.43809
																								0.5967	0.26568	0.5967	0.25431	0.59673	0.17007	0.5967	0.43782	0.59667	0.26989			0.5967	5.43809
																								0.59703	0.26321	0.59703	0.25336	0.59707	0.16999	0.59703	0.43646	0.59703	0.27029			0.59703	5.43896
																								0.59737	0.26631	0.59737	0.25185	0.59737	0.17103	0.59737	0.43623	0.59737	0.27275			0.59737	5.44087
																								0.5977	0.26989	0.5977	0.25129	0.5977	0.17182	0.5977	0.43702	0.5977	0.27363			0.5977	5.44111
																								0.59803	0.26957	0.59803	0.25241	0.59803	0.17079	0.59803	0.43726	0.59803	0.27164			0.59803	5.43944
																								0.59837	0.26759	0.59837	0.25415	0.5984	0.1696	0.59837	0.4367	0.59837	0.26997			0.59837	5.44
																								0.5987	0.26679	0.5987	0.25471	0.59873	0.16944	0.59873	0.43718	0.5987	0.26989			0.5987	5.44262
																								0.59903	0.26838	0.59903	0.2536	0.59907	0.17039	0.59907	0.43821	0.59903	0.26973			0.59903	5.44286
																								0.59937	0.27013	0.59937	0.25264	0.5994	0.17158	0.5994	0.43766	0.59933	0.26957			0.59937	5.4423
																								0.5997	0.26862	0.5997	0.2536	0.59973	0.17198	0.5997	0.43591	0.59967	0.26973			0.5997	5.44341
																								0.60003	0.26647	0.60003	0.25495	0.60007	0.17095	0.60003	0.43527	0.6	0.27068			0.60003	5.44365
																								0.60037	0.26838	0.60037	0.25431	0.6004	0.16983	0.60037	0.43607	0.60033	0.27259			0.60037	5.44421
																								0.6007	0.27013	0.6007	0.25225	0.60073	0.17063	0.6007	0.4367	0.60067	0.27299			0.6007	5.44723
																								0.60103	0.26743	0.60103	0.25169	0.60107	0.17238	0.60103	0.43607	0.601	0.2718			0.60103	5.44866
																								0.60137	0.26457	0.60137	0.25336	0.6014	0.1723	0.60137	0.43511	0.60133	0.27045			0.60137	5.44691
																								0.6017	0.26623	0.6017	0.25471	0.60173	0.17103	0.6017	0.43567	0.6017	0.26933			0.6017	5.44667
																								0.60203	0.26997	0.60203	0.25336	0.60207	0.17134	0.60203	0.43662	0.602	0.26917			0.60203	5.44802
																								0.60237	0.27219	0.60237	0.25074	0.6024	0.17254	0.60237	0.4367	0.60233	0.27108			0.60237	5.44723
																								0.60267	0.27045	0.6027	0.24931	0.60273	0.17293	0.6027	0.43607	0.60267	0.27315			0.6027	5.44612
																								0.603	0.26663	0.60303	0.2497	0.60307	0.17214	0.60303	0.43535	0.603	0.27299			0.60303	5.44667
																								0.60333	0.26608	0.60337	0.2509	0.6034	0.17063	0.60337	0.43511	0.60333	0.27164			0.60337	5.44588
																								0.60367	0.26933	0.6037	0.25185	0.60373	0.16967	0.6037	0.43535	0.60367	0.27124			0.6037	5.44572
																								0.604	0.27092	0.60403	0.25145	0.60407	0.17039	0.60403	0.43631	0.604	0.27259			0.60403	5.44961
																								0.60433	0.26838	0.60437	0.2505	0.6044	0.1723	0.60437	0.43718	0.60437	0.27418			0.60437	5.45303
																								0.60467	0.26679	0.6047	0.25026	0.60473	0.17365	0.6047	0.43623	0.6047	0.2741			0.6047	5.45263
																								0.60503	0.26933	0.60503	0.25129	0.60507	0.17325	0.60503	0.434	0.60503	0.27283			0.60503	5.45287
																								0.60537	0.27259	0.60537	0.25264	0.6054	0.17174	0.60537	0.43297	0.60537	0.27259			0.60537	5.45327
																								0.6057	0.27299	0.6057	0.2528	0.60573	0.17118	0.6057	0.43376	0.6057	0.27363			0.6057	5.45096
																								0.60603	0.27148	0.60603	0.25225	0.60607	0.17174	0.60603	0.43511	0.60603	0.2741			0.60603	5.45073
																								0.60637	0.27029	0.60637	0.25225	0.6064	0.17142	0.60637	0.43535	0.60637	0.27339			0.60637	5.45383
																								0.6067	0.26949	0.6067	0.25296	0.60673	0.16999	0.6067	0.43456	0.6067	0.27315			0.6067	5.45454
																								0.607	0.26917	0.60703	0.25344	0.60707	0.16912	0.60703	0.43448	0.60703	0.2745			0.60703	5.45327
																								0.60733	0.2691	0.60737	0.2536	0.6074	0.16999	0.60737	0.43495	0.60733	0.27585			0.60737	5.45533
																								0.60767	0.26894	0.6077	0.2536	0.60773	0.17118	0.6077	0.43432	0.60767	0.27498			0.6077	5.45732
																								0.60803	0.27053	0.60803	0.254	0.60807	0.17174	0.60803	0.43265	0.608	0.27323			0.60803	5.45589
																								0.60837	0.2718	0.60837	0.254	0.60837	0.17118	0.60837	0.43241	0.60833	0.27219			0.60837	5.45589
																								0.6087	0.26933	0.6087	0.2528	0.6087	0.17039	0.6087	0.4336	0.60867	0.27164			0.6087	5.45772
																								0.60903	0.26703	0.60903	0.2509	0.60903	0.17023	0.60907	0.43416	0.609	0.27219			0.60903	5.45828
																								0.60937	0.26917	0.60937	0.2505	0.60937	0.17023	0.6094	0.43392	0.60937	0.27339			0.60937	5.45955
																								0.6097	0.27148	0.6097	0.25161	0.60973	0.16999	0.6097	0.43321	0.6097	0.27275			0.6097	5.46098
																								0.61003	0.26989	0.61003	0.2528	0.61007	0.16999	0.61003	0.43217	0.61003	0.27164			0.61003	5.45788
																								0.61037	0.26727	0.61037	0.25304	0.6104	0.17007	0.61037	0.4317	0.61037	0.27434			0.61037	5.45494
																								0.6107	0.26647	0.6107	0.25256	0.61073	0.16983	0.6107	0.43257	0.6107	0.27784			0.6107	5.45764
																								0.61103	0.26774	0.61103	0.25209	0.61107	0.16928	0.61103	0.43321	0.61103	0.27863			0.61103	5.46002
																								0.61137	0.27013	0.61137	0.25241	0.6114	0.16904	0.61137	0.43201	0.61137	0.27784			0.61137	5.45804
																								0.6117	0.27013	0.6117	0.25264	0.61173	0.16888	0.6117	0.42995	0.61167	0.27553			0.6117	5.45653
																								0.61203	0.26727	0.61203	0.25225	0.61207	0.16912	0.61203	0.42891	0.612	0.27243			0.61203	5.45748
																								0.61237	0.26703	0.61237	0.25145	0.6124	0.17039	0.61237	0.42995	0.61233	0.27243			0.61237	5.45883
																								0.6127	0.27013	0.6127	0.25169	0.61273	0.17134	0.6127	0.43281	0.61267	0.27458			0.6127	5.46074
																								0.61303	0.27068	0.61303	0.25336	0.61307	0.17118	0.61303	0.434	0.613	0.27355			0.61303	5.46273
																								0.61337	0.26822	0.61337	0.25511	0.6134	0.17063	0.61337	0.43265	0.61337	0.2714			0.61337	5.46225
																								0.6137	0.26719	0.6137	0.25527	0.61373	0.17039	0.6137	0.43162	0.6137	0.27188			0.6137	5.46034
																								0.61403	0.26814	0.61403	0.2532	0.61407	0.16999	0.61403	0.43241	0.61403	0.27355			0.61403	5.46018
																								0.61437	0.2691	0.61437	0.25026	0.6144	0.16928	0.61437	0.43265	0.61437	0.27529			0.61437	5.4609
																								0.6147	0.26862	0.6147	0.24915	0.61473	0.16912	0.6147	0.4309	0.6147	0.27776			0.6147	5.46098
																								0.615	0.26759	0.61503	0.25121	0.61507	0.16928	0.61503	0.42931	0.61503	0.27784			0.61503	5.46185
																								0.61533	0.26798	0.61537	0.25344	0.6154	0.1696	0.61537	0.42971	0.61537	0.27553			0.61537	5.46249
																								0.61567	0.27084	0.6157	0.25296	0.61573	0.16983	0.6157	0.43082	0.6157	0.27553			0.6157	5.46225
																								0.616	0.27283	0.61603	0.2505	0.61607	0.1696	0.61603	0.43162	0.61603	0.27625			0.61603	5.46304
																								0.61633	0.27092	0.61637	0.2497	0.6164	0.16864	0.61637	0.43162	0.61637	0.27529			0.61637	5.46495
																								0.6167	0.26814	0.6167	0.25121	0.61673	0.16848	0.6167	0.43027	0.6167	0.27498			0.6167	5.46495
																								0.61703	0.26949	0.61703	0.25336	0.61707	0.16928	0.61703	0.42891	0.61703	0.27545			0.61703	5.4636
																								0.61737	0.27243	0.61737	0.25511	0.6174	0.17007	0.61737	0.42891	0.61737	0.27458			0.61737	5.46344
																								0.6177	0.27188	0.6177	0.25455	0.61773	0.17047	0.6177	0.43027	0.6177	0.27474			0.6177	5.46439
																								0.61803	0.26917	0.61803	0.25264	0.61807	0.17103	0.61803	0.43122	0.61803	0.27593			0.61803	5.46455
																								0.61837	0.2691	0.61837	0.25201	0.6184	0.17134	0.61837	0.4309	0.61837	0.27593			0.61837	5.46495
																								0.6187	0.27092	0.6187	0.25304	0.61873	0.17103	0.6187	0.43011	0.61867	0.27649			0.6187	5.46654
																								0.619	0.27188	0.61903	0.25336	0.61907	0.17063	0.61903	0.43035	0.619	0.27784			0.61903	5.46726
																								0.61933	0.27045	0.61937	0.25256	0.6194	0.16928	0.61937	0.43217	0.61933	0.27704			0.61937	5.4667
																								0.61967	0.26774	0.6197	0.25185	0.61973	0.16753	0.6197	0.43281	0.61967	0.27474			0.6197	5.46749
																								0.62	0.26894	0.62003	0.25201	0.62007	0.16681	0.62003	0.43082	0.62003	0.27394			0.62003	5.4702
																								0.62033	0.27418	0.62037	0.2532	0.6204	0.16777	0.62037	0.42876	0.62037	0.2741			0.62037	5.47234
																								0.6207	0.27545	0.6207	0.254	0.62073	0.16872	0.6207	0.42955	0.6207	0.27418			0.6207	5.47171
																								0.62103	0.27029	0.62103	0.25209	0.62107	0.16872	0.62103	0.43162	0.62103	0.27553			0.62103	5.46964
																								0.62137	0.26727	0.62137	0.24931	0.62137	0.16809	0.6214	0.43225	0.62137	0.27704			0.62137	5.46829
																								0.6217	0.27013	0.6217	0.24915	0.6217	0.16753	0.62173	0.43217	0.6217	0.27728			0.6217	5.46805
																								0.62203	0.27259	0.62203	0.25129	0.62203	0.16793	0.62207	0.43106	0.62203	0.27704			0.62203	5.46885
																								0.62237	0.27084	0.62237	0.25201	0.6224	0.16912	0.6224	0.42931	0.62237	0.27728			0.62237	5.47036
																								0.6227	0.26782	0.6227	0.25074	0.62273	0.16967	0.6227	0.42876	0.62267	0.27784			0.6227	5.47131
																								0.62303	0.26782	0.62303	0.24978	0.62307	0.16832	0.62303	0.42987	0.623	0.27823			0.62303	5.47155
																								0.62337	0.27053	0.62337	0.2505	0.6234	0.16673	0.62337	0.43082	0.62333	0.27863			0.62337	5.47139
																								0.6237	0.27259	0.6237	0.2528	0.62373	0.16713	0.6237	0.43035	0.62367	0.27728			0.6237	5.47075
																								0.62403	0.2714	0.62403	0.25471	0.62407	0.16928	0.62403	0.42931	0.624	0.2749			0.62403	5.47099
																								0.62437	0.26949	0.62437	0.25415	0.6244	0.17047	0.62437	0.42796	0.62437	0.27514			0.62437	5.47274
																								0.6247	0.2714	0.6247	0.25225	0.62473	0.16967	0.6247	0.42717	0.6247	0.27744			0.6247	5.47234
																								0.62503	0.27378	0.62503	0.25201	0.62507	0.16832	0.62503	0.42756	0.62503	0.27935			0.62503	5.46924
																								0.62537	0.2714	0.62537	0.25336	0.62537	0.16793	0.62537	0.42764	0.62537	0.28014			0.62537	5.46861
																								0.6257	0.26822	0.6257	0.25376	0.6257	0.16864	0.6257	0.4274	0.6257	0.2803			0.6257	5.47075
																								0.62603	0.27068	0.62603	0.25209	0.62607	0.16888	0.62603	0.4282	0.62603	0.2799			0.62603	5.47036
																								0.62633	0.27243	0.62637	0.24994	0.6264	0.16816	0.62637	0.42987	0.62637	0.27951			0.62637	5.46908
																								0.62667	0.26933	0.6267	0.24978	0.62673	0.16753	0.62673	0.42915	0.6267	0.27895			0.6267	5.46964
																								0.627	0.26798	0.62703	0.25161	0.62707	0.16769	0.62703	0.42701	0.62703	0.27895			0.62703	5.46908
																								0.62733	0.26997	0.62737	0.25256	0.6274	0.16872	0.62737	0.42661	0.62737	0.28086			0.62737	5.46773
																								0.6277	0.27092	0.6277	0.25129	0.62773	0.16983	0.6277	0.42796	0.62767	0.28189			0.6277	5.46789
																								0.62803	0.27092	0.62803	0.25026	0.62807	0.17039	0.62803	0.42852	0.628	0.2799			0.62803	5.46765
																								0.62837	0.26997	0.62837	0.25129	0.6284	0.17047	0.62837	0.42764	0.62833	0.27879			0.62837	5.46734
																								0.6287	0.26782	0.6287	0.25376	0.62873	0.17095	0.6287	0.42661	0.6287	0.28086			0.6287	5.47059
																								0.62903	0.26997	0.62903	0.25535	0.62907	0.17142	0.62903	0.42629	0.62903	0.28181			0.62903	5.47361
																								0.62937	0.27529	0.62937	0.25479	0.6294	0.17134	0.62937	0.42669	0.62937	0.2799			0.62937	5.47171
																								0.6297	0.2745	0.6297	0.2528	0.62973	0.17023	0.6297	0.42685	0.6297	0.278			0.6297	5.46908
																								0.63003	0.27045	0.63003	0.25169	0.63007	0.16816	0.63003	0.42621	0.63003	0.27649			0.63003	5.47004
																								0.63037	0.27164	0.63037	0.25264	0.6304	0.16697	0.63037	0.4255	0.63033	0.27625			0.63037	5.47187
																								0.63067	0.27474	0.6307	0.25431	0.63073	0.16769	0.6307	0.42566	0.63067	0.27951			0.6307	5.47385
																								0.631	0.27434	0.63103	0.25495	0.63107	0.16912	0.63103	0.42534	0.631	0.28276			0.63103	5.47655
																								0.63133	0.27323	0.63137	0.25376	0.6314	0.17007	0.63137	0.42486	0.63133	0.28205			0.63137	5.47592
																								0.6317	0.27219	0.6317	0.25129	0.63173	0.17039	0.6317	0.42454	0.63167	0.28125			0.6317	5.4721
																								0.63203	0.27108	0.63203	0.25026	0.63207	0.17007	0.63203	0.42391	0.63203	0.28189			0.63203	5.47194
																								0.63237	0.27315	0.63237	0.25145	0.6324	0.16944	0.63237	0.42184	0.63237	0.28046			0.63237	5.47481
																								0.6327	0.27553	0.6327	0.2528	0.63273	0.16904	0.6327	0.42033	0.6327	0.27823			0.6327	5.4752
																								0.63303	0.27283	0.63303	0.25225	0.63307	0.16912	0.63303	0.42025	0.63303	0.27855			0.63303	5.47425
																								0.63337	0.26989	0.63337	0.25185	0.6334	0.16967	0.63337	0.41938	0.63337	0.27895			0.63337	5.47385
																								0.6337	0.27227	0.6337	0.25225	0.63373	0.16983	0.6337	0.41739	0.6337	0.27855			0.6337	5.47361
																								0.63403	0.27434	0.63403	0.2528	0.63407	0.16967	0.63403	0.41628	0.63403	0.2799			0.63403	5.47552
																								0.63437	0.2714	0.63437	0.2528	0.6344	0.16928	0.63437	0.4166	0.63437	0.2807			0.63437	5.47886
																								0.63467	0.26862	0.6347	0.25304	0.63473	0.16848	0.6347	0.41684	0.6347	0.27919			0.6347	5.47886
																								0.63503	0.26973	0.63503	0.25344	0.63507	0.16793	0.63503	0.4158	0.63503	0.27895			0.63503	5.47695
																								0.63533	0.27243	0.63537	0.254	0.6354	0.16832	0.63537	0.41429	0.63533	0.27951			0.63537	5.47783
																								0.63567	0.2749	0.6357	0.25471	0.63573	0.16904	0.6357	0.41397	0.63567	0.27895			0.6357	5.47997
																								0.636	0.27434	0.63603	0.254	0.63607	0.16888	0.63603	0.41493	0.636	0.27974			0.63603	5.48037
																								0.63633	0.27053	0.63637	0.25185	0.6364	0.16809	0.63637	0.41493	0.63633	0.28189			0.63637	5.48021
																								0.63667	0.26997	0.6367	0.2501	0.63673	0.16737	0.63673	0.41334	0.63667	0.28181			0.6367	5.47965
																								0.63703	0.27363	0.63703	0.2497	0.63703	0.16681	0.63707	0.41199	0.637	0.28046			0.63703	5.47767
																								0.63737	0.27378	0.63737	0.24994	0.6374	0.16673	0.6374	0.41159	0.63737	0.28094			0.63737	5.47695
																								0.6377	0.27029	0.6377	0.2505	0.63773	0.16793	0.63773	0.41159	0.6377	0.2811			0.6377	5.47942
																								0.638	0.27053	0.63803	0.25161	0.63807	0.1696	0.63803	0.41199	0.63803	0.28046			0.63803	5.48228
																								0.63833	0.2741	0.63837	0.25201	0.6384	0.17047	0.63837	0.41223	0.63837	0.28149			0.63837	5.48291
																								0.6387	0.27514	0.6387	0.25129	0.63873	0.16999	0.6387	0.41087	0.6387	0.28316			0.6387	5.48116
																								0.63903	0.2741	0.63903	0.25201	0.63907	0.16904	0.63903	0.40913	0.63903	0.28276			0.63903	5.47981
																								0.63937	0.27339	0.63937	0.254	0.6394	0.16848	0.63937	0.40913	0.63933	0.28205			0.63937	5.48172
																								0.6397	0.27434	0.6397	0.25527	0.63973	0.16904	0.6397	0.41024	0.63967	0.28221			0.6397	5.48458
																								0.64003	0.27728	0.64003	0.25566	0.64007	0.16967	0.64003	0.41064	0.64	0.28165			0.64003	5.48418
																								0.64037	0.27839	0.64037	0.25662	0.6404	0.1696	0.64037	0.40936	0.64033	0.28149			0.64037	5.48267
																								0.6407	0.2749	0.6407	0.25757	0.64073	0.16967	0.6407	0.40833	0.6407	0.28396			0.6407	5.48371
																								0.64103	0.27227	0.64103	0.25686	0.64107	0.17047	0.64103	0.40952	0.64103	0.2857			0.64103	5.48561
																								0.64137	0.2741	0.64137	0.25439	0.6414	0.17079	0.64137	0.41199	0.64137	0.28356			0.64137	5.48561
																								0.6417	0.27498	0.6417	0.25241	0.64173	0.17039	0.6417	0.41215	0.6417	0.28181			0.6417	5.48538
																								0.64203	0.27323	0.64203	0.25264	0.64207	0.17063	0.64203	0.40889	0.64203	0.28261			0.64203	5.48633
																								0.64237	0.27283	0.64237	0.25495	0.6424	0.17118	0.64237	0.40619	0.64237	0.28316			0.64237	5.48784
																								0.6427	0.27498	0.6427	0.25606	0.64273	0.17103	0.6427	0.40658	0.6427	0.283			0.6427	5.48808
																								0.64303	0.27625	0.64303	0.25431	0.64307	0.17039	0.64303	0.40849	0.64303	0.283			0.64303	5.48649
																								0.64337	0.27498	0.64337	0.25256	0.6434	0.17023	0.64337	0.40897	0.64337	0.28165			0.64337	5.48553
																								0.6437	0.27323	0.6437	0.25241	0.64373	0.16999	0.6437	0.40817	0.6437	0.28054			0.6437	5.48712
																								0.64403	0.27339	0.64403	0.25344	0.64407	0.16944	0.64407	0.40682	0.64403	0.28205			0.64403	5.48824
																								0.64437	0.27474	0.64437	0.25431	0.6444	0.16904	0.6444	0.40571	0.64437	0.28316			0.64437	5.48792
																								0.6447	0.27418	0.6447	0.25431	0.64473	0.16872	0.6447	0.40523	0.6447	0.28165			0.6447	5.48967
																								0.64503	0.27108	0.64503	0.25344	0.64507	0.16888	0.64503	0.40531	0.64503	0.2803			0.64503	5.49197
																								0.64537	0.26973	0.64537	0.25336	0.6454	0.17007	0.64537	0.40547	0.64537	0.28086			0.64537	5.49213
																								0.6457	0.27283	0.6457	0.25495	0.64573	0.17158	0.6457	0.40547	0.6457	0.28181			0.6457	5.49229
																								0.64603	0.27593	0.64603	0.25606	0.64607	0.17158	0.64603	0.40507	0.64603	0.28284			0.64603	5.49364
																								0.64637	0.2745	0.64637	0.25495	0.6464	0.17047	0.64637	0.40468	0.64633	0.28412			0.64637	5.49404
																								0.6467	0.2718	0.6467	0.25296	0.64673	0.1696	0.6467	0.40483	0.64667	0.28372			0.6467	5.49467
																								0.647	0.27299	0.64703	0.25256	0.64707	0.16983	0.64703	0.40483	0.647	0.28245			0.64703	5.49594
																								0.64733	0.27688	0.64737	0.25392	0.6474	0.17079	0.64737	0.40412	0.64733	0.28316			0.64737	5.49428
																								0.64767	0.27911	0.6477	0.25535	0.64773	0.17118	0.6477	0.40356	0.64767	0.28475			0.6477	5.49149
																								0.64803	0.27704	0.64803	0.25574	0.64807	0.17023	0.64803	0.40396	0.64803	0.28451			0.64803	5.49308
																								0.64837	0.27275	0.64837	0.25495	0.6484	0.16999	0.64837	0.40436	0.64837	0.28396			0.64837	5.49579
																								0.6487	0.27108	0.6487	0.25392	0.64873	0.17134	0.6487	0.40396	0.6487	0.28435			0.6487	5.49499
																								0.64903	0.27394	0.64903	0.25392	0.64907	0.17325	0.64903	0.40293	0.64903	0.28419			0.64903	5.49467
																								0.64937	0.27545	0.64937	0.25471	0.6494	0.17405	0.6494	0.40237	0.64937	0.28419			0.64937	5.49634
																								0.6497	0.27204	0.6497	0.25415	0.64973	0.17333	0.64973	0.40332	0.6497	0.28515			0.6497	5.49483
																								0.65003	0.27013	0.65003	0.25225	0.65007	0.17198	0.65007	0.40483	0.65003	0.28475			0.65003	5.49372
																								0.65037	0.27355	0.65037	0.25161	0.6504	0.17158	0.6504	0.40491	0.65037	0.28412			0.65037	5.49698
																								0.6507	0.27553	0.6507	0.25256	0.65073	0.17269	0.6507	0.40412	0.65067	0.2865			0.6507	5.49889
																								0.65103	0.27394	0.65103	0.25415	0.65107	0.17405	0.65103	0.40348	0.651	0.2888			0.65103	5.4973
																								0.65137	0.27299	0.65137	0.25535	0.6514	0.17365	0.65137	0.40277	0.65133	0.28626			0.65137	5.49555
																								0.6517	0.27394	0.6517	0.25527	0.65173	0.17214	0.6517	0.40221	0.65167	0.28221			0.6517	5.4942
																								0.65203	0.27514	0.65203	0.2536	0.65207	0.17134	0.65203	0.40237	0.652	0.28205			0.65203	5.49364
																								0.65237	0.27514	0.65237	0.25304	0.6524	0.17174	0.65237	0.40261	0.65237	0.28419			0.65237	5.49594
																								0.6527	0.27299	0.6527	0.25439	0.6527	0.17214	0.6527	0.40253	0.6527	0.2861			0.6527	5.49809
																								0.65303	0.27188	0.65303	0.25471	0.65303	0.17174	0.65303	0.40221	0.65303	0.28682			0.65303	5.49738
																								0.65337	0.27641	0.65337	0.25304	0.65337	0.17103	0.65337	0.40301	0.65337	0.28547			0.65337	5.49674
																								0.6537	0.28094	0.6537	0.25225	0.6537	0.17095	0.65373	0.40412	0.6537	0.28419			0.6537	5.49754
																								0.65403	0.27879	0.65403	0.25392	0.65407	0.17142	0.65407	0.40436	0.65403	0.28626			0.65403	5.49793
																								0.65437	0.27458	0.65437	0.25574	0.6544	0.17142	0.6544	0.40356	0.65437	0.28817			0.65437	5.49793
																								0.6547	0.27514	0.6547	0.2563	0.65473	0.17063	0.65473	0.40197	0.6547	0.28626			0.6547	5.49865
																								0.65503	0.27776	0.65503	0.25495	0.65507	0.17079	0.65503	0.40007	0.65503	0.28412			0.65503	5.49809
																								0.65537	0.27879	0.65537	0.25296	0.6554	0.17142	0.65537	0.39848	0.65537	0.28419			0.65537	5.49754
																								0.6557	0.27784	0.6557	0.25264	0.65573	0.17174	0.6557	0.39776	0.6557	0.28412			0.6557	5.49944
																								0.65603	0.27498	0.65603	0.25455	0.65607	0.17182	0.65603	0.39848	0.65603	0.28475			0.65603	5.50191
																								0.65637	0.27315	0.65637	0.25606	0.6564	0.17214	0.65637	0.4003	0.65633	0.2869			0.65637	5.50175
																								0.6567	0.27378	0.6567	0.25574	0.65673	0.17174	0.6567	0.40181	0.6567	0.28682			0.6567	5.50079
																								0.65703	0.27378	0.65703	0.25439	0.65707	0.17158	0.65703	0.40158	0.65703	0.28396			0.65703	5.50079
																								0.65737	0.27323	0.65737	0.25344	0.6574	0.17198	0.65737	0.4007	0.65737	0.28356			0.65737	5.50199
																								0.6577	0.27553	0.6577	0.25431	0.65773	0.17174	0.6577	0.40086	0.65767	0.28547			0.6577	5.5035
																								0.65803	0.27744	0.65803	0.2563	0.65807	0.17079	0.65803	0.40166	0.658	0.28745			0.65803	5.50326
																								0.65837	0.27569	0.65837	0.2567	0.6584	0.17039	0.65837	0.40197	0.65833	0.28896			0.65837	5.5023
																								0.6587	0.27363	0.6587	0.25511	0.65873	0.17103	0.6587	0.40158	0.65867	0.28912			0.6587	5.50461
																								0.65903	0.2745	0.65903	0.25415	0.65907	0.17134	0.65903	0.40062	0.659	0.28745			0.65903	5.50771
																								0.65937	0.27545	0.65937	0.25471	0.6594	0.17158	0.65937	0.39872	0.65937	0.28626			0.65937	5.50659
																								0.6597	0.27498	0.6597	0.25479	0.65973	0.17238	0.6597	0.39736	0.6597	0.28555			0.6597	5.50381
																								0.66003	0.27458	0.66003	0.254	0.66007	0.17333	0.66003	0.398	0.66003	0.28547			0.66003	5.50334
																								0.66037	0.27378	0.66037	0.25304	0.6604	0.17333	0.66037	0.39911	0.66037	0.28547			0.66037	5.50421
																								0.6607	0.27363	0.6607	0.2528	0.66073	0.17277	0.6607	0.39895	0.6607	0.28586			0.6607	5.505
																								0.66103	0.27585	0.66103	0.25344	0.66107	0.1723	0.66103	0.39848	0.66103	0.2869			0.66103	5.5062
																								0.66137	0.27776	0.66137	0.25471	0.6614	0.17269	0.66137	0.39887	0.66137	0.2869			0.66137	5.50659
																								0.6617	0.27649	0.6617	0.25495	0.66173	0.17365	0.6617	0.39951	0.6617	0.2857			0.6617	5.50636
																								0.66203	0.27545	0.66203	0.25439	0.66207	0.17405	0.66203	0.39895	0.66203	0.2857			0.66203	5.50731
																								0.66237	0.27664	0.66237	0.25392	0.6624	0.17254	0.66237	0.39697	0.66237	0.28745			0.66237	5.5085
																								0.6627	0.27784	0.6627	0.25392	0.66273	0.17039	0.6627	0.39522	0.6627	0.28872			0.6627	5.50985
																								0.66303	0.27815	0.66303	0.25471	0.66307	0.16912	0.66303	0.39641	0.663	0.28872			0.66303	5.51112
																								0.66337	0.27784	0.66337	0.25511	0.6634	0.16967	0.66337	0.39935	0.66333	0.28785			0.66337	5.51001
																								0.6637	0.27728	0.6637	0.25344	0.66373	0.17134	0.6637	0.39991	0.66367	0.28666			0.6637	5.50826
																								0.66403	0.278	0.66403	0.25129	0.66407	0.1723	0.66403	0.39792	0.664	0.28682			0.66403	5.51025
																								0.66437	0.27935	0.66437	0.25129	0.66437	0.17158			0.66433	0.28825			0.66437	5.51335
																								0.6647	0.27776	0.6647	0.25256	0.66473	0.17047			0.66467	0.28825			0.6647	5.51271
																								0.66503	0.27498	0.66503	0.2532	0.66507	0.17103			0.665	0.28626			0.66503	5.51152
[truncated: 3,846 more rows]
[truncated: 20 more columns]

## Sheet: Figure 4
Figure 4b							Figure 4c				Figure 4f										Figure 4h																				Figure 4i
Control	1 day	3 days	5 days	7 days			Fg	FgC6			Time	Surgicel® Fibrillar			Time	FgC6					WBC (k/μL)	WBC (k/μL)	WBC (k/μL)	Lym (k/μL)	Lym (k/μL)	Lym (k/μL)	RBC (m/μL)	RBC (m/μL)	RBC (m/μL)	HGB (g/L)	HGB (g/L)	HGB (g/L)	HCT (%)	HCT (%)	HCT (%)	PLT (k/μL)	PLT (k/μL)	PLT (k/μL)			ALT (U/L)	ALT (U/L)	ALT (U/L)	AST (U/L)	AST (U/L)	AST (U/L)	TP (g/L)	TP (g/L)	TP (g/L)
%	%	%	%	%			%	%			weeks	%	%	%	weeks	%	%	%			1 w	2 w	Control (healthy rat)	1 w	2 w	Control (healthy rat)	1 w	2 w	Control (healthy rat)	1 w	2 w	Control (healthy rat)	1 w	2 w	Control (healthy rat)	1 w	2 w	Control (healthy rat)			1 w	2 w	Control (healthy rat)	1 w	2 w	Control (healthy rat)	1 w	2 w	Control (healthy rat)
90.5126	102.68	94.6737	97.4335	106.249			93.0436	92.5255			0	100	100	100	0	100	100	100			10.69	12.17	12.24	5.07	8.5	7.22	6.84	6.34	6.57	169	156	159	46.7	41.3	44.1	899	872	859			60	53.8	43.2	154.8	146.9	116	57.3	58.6	53.5
98.963	100.674	95.205	100.614	98.1826			105.382	107.057			1	71	69	67	1	75	80	69			8.08	10.03	10.03	4.37	7.61	6.78	6.08	6.51	6.62	151	152	141	42.7	39.1	40.4	1211	1054	1009			44.9	51.4	39.1	152.1	123.5	90.5	58.3	56.4	54.9
101.575	92.4202	96.0905	97.1824	96.2578			101.584	97.5152			2	34	32	20	2	34	33	39			12.71	8.45	11.22	9.54	5.91	8.54	6.41	6.24	7.14	153	154	169	43.1	41.7	44.2	906	835	978			36	54.2	36	121.1	99.1	87.1	54.8	54.9	52.5
100.042	88.186	94.9295	96.7974	95.3894							3	0	0	0	3	15	20	21
105.88	89.9242	89.4588	97.0485	89.5613							4	0	0	0	4	0	0	0
[truncated: 9 more columns]

## Sheet: Figure 5
Figure 5c							Figure 5f				Figure 5g				Figure 5h																										Figure 5i
0 week	1 week	2 weeks	4 weeks	6 weeks			Surgicel® Fibrillar	FgC6			Surgicel® Fibrillar	FgC6			WBC (k/μL)	WBC (k/μL)	WBC (k/μL)	WBC (k/μL)	Lym (k/μL)	Lym (k/μL)	Lym (k/μL)	Lym (k/μL)	RBC (m/μL)	RBC (m/μL)	RBC (m/μL)	RBC (m/μL)	HGB (g/L)	HGB (g/L)	HGB (g/L)	HGB (g/L)	HCT (%)	HCT (%)	HCT (%)	HCT (%)	PLT (k/μL)	PLT (k/μL)	PLT (k/μL)	PLT (k/μL)			ALT (U/L)	ALT (U/L)	ALT (U/L)	ALT (U/L)	AST (U/L)	AST (U/L)	AST (U/L)	AST (U/L)	TP (g/L)
%	%	%	%	%			0.8613	1.1771			0.9474	4.1967			1 w	2 w	4 w	Control (healthy rat)	1 w	2 w	4 w	Control (healthy rat)	1 w	2 w	4 w	Control (healthy rat)	1 w	2 w	4 w	Control (healthy rat)	1 w	2 w	4 w	Control (healthy rat)	1 w	2 w	4 w	Control (healthy rat)			1 w	2 w	4 w	Control (healthy rat)	1 w	2 w	4 w	Control (healthy rat)	1 w
102	90	60	10	0			1.1484	0.8071			1.0581	3.6764			8.55	14.12	9.98	12.24	9.22	9.91	7.575	7.22	6.65	6.45	8.14	6.57	161	151	187	159	43.5	40.3	51.5	44.1	884	999	919	859			42.9	36.7	40.7	43.2	140	108.7	123.2	116	54.5
98	89	65	5	0			0.9903	0.9145			0.9949	3.7746			13.27	9.14	9.88	10.03	5.83	5.89	7.875	6.78	6.57	6.5	7.78	6.62	156	144	176	141	43.2	38.8	48.7	40.4	1087	898	822	1009			42.9	57.9	43.1	39.1	122.8	70.2	107	90.5	54.6
100	85	67	6	5											9.21	10.98	9.59	11.22	6.57	8.37	7.1	8.54	5.83	5.88	7.85	7.14	151	168	168	169	41.8	43.8	47.4	44.2	1175	691	890	978			59	41.8	44.5	36	140.4	92.9	96.3	87.1	56.9
[truncated: 15 more columns]

## Sheet: Figure 6
Figure 6b						Figure 6c						Figure 6e				Figure 6f
Surgicel® Fibrillar	Surgiflo®(Thrombin)	TachoSil®	FgC6			Surgicel® Fibrillar	Surgiflo®(Thrombin)	TachoSil®	FgC6			Combat Gauze®	FgC6			Combat Gauze®	FgC6
Hemostatic time	Hemostatic time	Hemostatic time	Hemostatic time			Blood loss	Blood loss	Blood loss	Blood loss			Hemostatic time	Hemostatic time			Blood loss	Blood loss
s	s	s	s			g	g	g	g			s	s			g	g
240	120	240	30			47.3	8.4	3.4	2.7			300	60			18.7	0.6
300	160	240	30			41.4	15.3	4.3	1.1			480	60			33.8	0.5
270	200	180	30			29.7	5.1	5.6	2.6			360	60			15.6	0.3
240	240	180	30			39.1	9.5	6.8	0.7			300	60			21.7	0.2
240	180	180	30			35.2	7.9	4.8	2.5			300	60			18.2	0.2
												240	60			23.8	0.3

## Sheet: Supplementary Fig. 3
Supplementary Fig. 3
0.5 U/mL Thrombin	0.5 U/mL Thrombin	1 U/mL Thrombin	1 U/mL Thrombin	2 U/mL Thrombin	2 U/mL Thrombin	5 U/mL Thrombin	5 U/mL Thrombin	10 U/mL Thrombin	10 U/mL Thrombin	20 U/mL Thrombin	20 U/mL Thrombin
Fg	FgC6	Fg	FgC6	Fg	FgC6	Fg	FgC6	Fg	FgC6	Fg	FgC6
Fibrin crosslinking time	Fibrin crosslinking time	Fibrin crosslinking time	Fibrin crosslinking time	Fibrin crosslinking time	Fibrin crosslinking time	Fibrin crosslinking time	Fibrin crosslinking time	Fibrin crosslinking time	Fibrin crosslinking time	Fibrin crosslinking time	Fibrin crosslinking time
s	s	s	s	s	s	s	s	s	s	s	s
92	87	32	39	24	21	15	14	10	13	11	9
89	90	35	30	27	24	13	16	10	9	10	9
98	96	37	31	28	19	14	14	12	10	9	8

## Sheet: Supplementary Fig. 4
Supplementary Fig. 4b					Supplementary Fig. 4c					Supplementary Fig. 4d
	Fg	FgC6				Fg	FgC6				Fg	FgC6
Time	Distance of center mass	Distance of center mass			Time	Coulomb energy	Coulomb energy			Time	vdW energy	vdW energy
ns	Å	Å			ns	kcal/mol	kcal/mol			ns	kcal/mol	kcal/mol
0	72.4056	72.0584			0	-861.588	-288.476			0	0	-487.371
0.01	71.6184	72.0059			0.01	-846.851	-335.028			0.01	-260.107	-724.381
0.02	72.0615	74.342			0.02	-833.676	-385.748			0.02	-555.314	-922.949
0.03001	71.477	65.454			0.03001	-883.081	-364.237			0.03001	-891.32	-876.55
0.04001	71.8561	57.1479			0.04001	-940.341	-436.866			0.04001	-1075.51	-970.336
0.05001	71.4862	45.192			0.05001	-884.35	-428.509			0.05001	-1796.05	-928.333
0.06001	71.4795	36.8037			0.06001	-871.705	-445.687			0.06001	-2024.02	-960.137
0.07001	71.6776	38.7795			0.07001	-903.736	-477.341			0.07001	-2210.91	-1018.84
0.08002	71.5078	40.4025			0.08002	-882.286	-538.409			0.08002	-2413.27	-1142.61
0.09002	72.0634	41.6854			0.09002	-904.596	-607.261			0.09002	-2725.66	-1243.76
0.10002	71.421	40.1266			0.10002	-972.483	-595.569			0.10002	-2755.31	-1356.87
0.11002	71.7058	39.1188			0.11002	-908.367	-596.76			0.11002	-2815.75	-1492.18
0.12002	71.6474	40.0113			0.12002	-923.707	-717.798			0.12002	-2834.65	-1671.3
0.13003	71.461	38.9003			0.13003	-910.726	-964.522			0.13003	-2853.55	-1834.95
0.14003	71.5332	40.1144			0.14003	-911.246	-1012			0.14003	-2868.07	-2000.87
0.15003	71.7654	38.2523			0.15003	-899.528	-1051.33			0.15003	-2709.4	-2193.09
0.16003	71.8474	37.752			0.16003	-915.455	-1111.22			0.16003	-2723.09	-2423.65
0.17003	71.8601	36.8595			0.17003	-842.992	-1188.98			0.17003	-2690.83	-2525.56
0.18004	71.7243	37.3592			0.18004	-873.447	-1260.18			0.18004	-2491.75	-2697.28
0.19004	71.3984	36.4528			0.19004	-917.817	-1356.87			0.19004	-2760.93	-2806.59
0.20004	71.3489	34.105			0.20004	-910.136	-1463.21			0.20004	-2443.89	-2933.5
0.21004	71.4288	32.3673			0.21004	-938.762	-1545.73			0.21004	-2670.74	-3223.19
0.22004	71.4393	33.8129			0.22004	-923.085	-1668.55			0.22004	-2711.53	-3460.47
0.23005	71.7813	33.1114			0.23005	-913.484	-1785.85			0.23005	-2686.47	-3781.8
0.24005	71.6446	34.1434			0.24005	-891.551	-1897.11			0.24005	-2537.88	-3841.45
0.25005	71.501	35.0333			0.25005	-886.569	-1979.36			0.25005	-2726.97	-4088.65
0.26005	71.6144	34.4556			0.26005	-936.62	-2166.48			0.26005	-2717.25	-4357.25
0.27005	71.7254	33.192			0.27005	-890.409	-2269.49			0.27005	-2759.6	-4587.29
0.28006	71.2905	32.9507			0.28006	-920.858	-2350.58			0.28006	-2806.62	-4741.62
0.29006	71.6142	32.6833			0.29006	-904.434	-2371.73			0.29006	-2631.91	-4972.33
0.30006	71.9287	31.5504			0.30006	-993.232	-2453.21			0.30006	-2751.88	-4977.27
0.31006	71.3297	32.0158			0.31006	-970.199	-2513.23			0.31006	-2779.23	-4973.01
0.32006	71.1863	31.7041			0.32006	-918.435	-2497.98			0.32006	-2608.44	-5101.4
0.33007	71.4875	31.7182			0.33007	-929.028	-2474.62			0.33007	-2673.4	-5042.21
0.34007	71.7561	31.9551			0.34007	-908.852	-2526.45			0.34007	-2653.75	-5217.04
0.35007	71.6766	32.1526			0.35007	-896.96	-2587.53			0.35007	-2765.96	-5098.97
0.36007	71.1818	31.5886			0.36007	-938.494	-2634.51			0.36007	-2857.14	-5149.34
0.37007	71.6754	31.1152			0.37007	-963.238	-2638.38			0.37007	-2824.15	-5190.38
0.38008	71.8631	31.4611			0.38008	-950.115	-2718.67			0.38008	-2711.98	-5293.63
0.39008	71.3267	30.9712			0.39008	-952.798	-2704.79			0.39008	-2711.86	-5279.16
0.40008	71.4113	32.1104			0.40008	-959.064	-2841.89			0.40008	-2601.14	-5354.4
0.41008	71.4085	31.0191			0.41008	-1006.36	-2778.41			0.41008	-2802.18	-5381.77
0.42008	71.625	30.8583			0.42008	-977.605	-2780.97			0.42008	-2697.46	-5314.23
0.43009	71.536	30.3155			0.43009	-982.465	-2848.37			0.43009	-2762.27	-5434.86
0.44009	71.7653	29.8257			0.44009	-1015.03	-2854.72			0.44009	-2663.26	-5398.89
0.45009	71.4584	30.4508			0.45009	-1005.43	-2788.16			0.45009	-2915.64	-5391.36
0.46009	71.6999	30.3172			0.46009	-940.685	-2832.69			0.46009	-2715.74	-5396.4
0.47009	71.6825	30.4913			0.47009	-987.158	-2797.34			0.47009	-2624.14	-5447.4
0.4801	71.6546	30.8103			0.4801	-972.225	-2888.08			0.4801	-2795.3	-5411.47
0.4901	71.3601	30.9658			0.4901	-937.902	-2881			0.4901	-2801.55	-5511.08
0.5001	71.6647	31.4754			0.5001	-967.743	-2870.81			0.5001	-2698.74	-5506.4
0.5101	71.6302	30.0261			0.5101	-868.031	-2903.69			0.5101	-2811.27	-5469.81
0.5201	71.1928	31.8655			0.5201	-992.995	-2891.39			0.5201	-2665.68	-5539.64
0.53011	71.4394	31.1555			0.53011	-980.765	-2871.59			0.53011	-2816.22	-5516.2
0.54011	71.5756	31.6483			0.54011	-974.008	-2901.34			0.54011	-2839.89	-5478.48
0.55011	71.8012	32.1471			0.55011	-959.07	-2919.71			0.55011	-2830.6	-5566.93
0.56011	71.5602	31.3252			0.56011	-962.987	-2919.68			0.56011	-2792.26	-5643.33
0.57011	71.3215	31.3698			0.57011	-993.57	-2955.54			0.57011	-2878.76	-5515.47
0.58012	71.767	31.0559			0.58012	-988.467	-2966.72			0.58012	-2760.83	-5545.29
0.59012	71.4975	31.1706			0.59012	-972.906	-2928.09			0.59012	-2892.07	-5537.64
0.60012	71.2996	31.4258			0.60012	-945.107	-2929.8			0.60012	-2956.91	-5506.84
0.61012	71.5512	31.8458			0.61012	-981.708	-2950.01			0.61012	-2764.08	-5474.94
0.62012	71.8307	31.6028			0.62012	-947.281	-2914.04			0.62012	-2843.2	-5468.87
0.63013	71.5571	32.068			0.63013	-966.734	-2897.11			0.63013	-2987.09	-5498.81
0.64013	71.3139	31.3562			0.64013	-979.382	-2973.9			0.64013	-2859.65	-5571.44
0.65013	71.2563	31.5234			0.65013	-910.291	-2962.98			0.65013	-2961.7	-5588.43
0.66013	71.285	30.8352			0.66013	-927.255	-3016.39			0.66013	-3007.52	-5639.88
0.67013	71.3919	31.3346			0.67013	-976.791	-3038.12			0.67013	-2913.06	-5458.02
0.68014	71.7648	31.1728			0.68014	-917.198	-2949.11			0.68014	-3008.07	-5495.08
0.69014	71.6026	30.9648			0.69014	-1026.4	-2945.82			0.69014	-2582.27	-5484.55
0.70014	71.7675	31.9303			0.70014	-1004.62	-2962.64			0.70014	-2822.8	-5581.73
0.71014	71.621	31.2198			0.71014	-901.943	-3029.42			0.71014	-2823.79	-5513.91
0.72014	71.6699	31.6558			0.72014	-1014.67	-3021.08			0.72014	-2880.29	-5558.38
0.73015	71.4503	31.6415			0.73015	-1008.18	-3002.69			0.73015	-2774.22	-5516.69
0.74015	71.6194	31.3574			0.74015	-1005.52	-2964.29			0.74015	-2824.18	-5531.27
0.75015	71.6743	31.7779			0.75015	-1002.78	-3103.21			0.75015	-2948.47	-5723.75
0.76015	71.6408	31.96			0.76015	-993.816	-3055.79			0.76015	-2863.55	-5677.38
0.77015	71.8229	32.6762			0.77015	-1055.01	-3067.24			0.77015	-2871.39	-5598.16
0.78016	71.4518	32.8186			0.78016	-943.59	-3062.23			0.78016	-3028.89	-5624.75
0.79016	71.4285	31.7358			0.79016	-978.094	-3047.06			0.79016	-2938.43	-5587.34
0.80016	71.5502	32.1429			0.80016	-1020.56	-3044.91			0.80016	-2750.51	-5612.54
0.81016	71.2235	32.9775			0.81016	-979.491	-3072.61			0.81016	-2867.04	-5632.4
0.82016	71.3692	32.1607			0.82016	-977.175	-3079.39			0.82016	-2935.47	-5698.11
0.83017	71.8281	32.0867			0.83017	-1002.73	-3097.52			0.83017	-2957.73	-5743.61
0.84017	71.4724	32.2452			0.84017	-1012.9	-3105.48			0.84017	-2969.53	-5648.98
0.85017	71.6638	33.1882			0.85017	-960.905	-3215.58			0.85017	-2802.76	-5625.61
0.86017	71.3184	32.4891			0.86017	-1031.07	-3096.67			0.86017	-3023.11	-5606.54
0.87017	71.4186	32.6149			0.87017	-978.016	-3114.88			0.87017	-2834.51	-5545.16
0.88018	71.6403	32.7669			0.88018	-955.421	-3103.04			0.88018	-2880.07	-5591.87
0.89018	71.4035	32.8131			0.89018	-952.075	-3174.59			0.89018	-2736.66	-5735.93
0.90018	71.3433	32.8309			0.90018	-1016	-3131.03			0.90018	-3025.78	-5567.01
0.91018	71.2245	32.3791			0.91018	-999.532	-3129.62			0.91018	-2838.67	-5570.05
0.92018	71.7277	33.5372			0.92018	-962.002	-3188.33			0.92018	-2790.2	-5638.36
0.93019	71.8076	32.3274			0.93019	-958.514	-3189.66			0.93019	-2868.46	-5693.24
0.94019	71.6503	31.7599			0.94019	-1062.63	-3166.95			0.94019	-2852.11	-5560.97
0.95019	71.5066	31.6288			0.95019	-997.379	-3196.59			0.95019	-2855.11	-5616.31
0.96019	71.2933	31.8527			0.96019	-1021.54	-3159.85			0.96019	-2777.22	-5618.89
0.97019	71.5259	32.1227			0.97019	-1026.4	-3189.84			0.97019	-2816.29	-5614.16
0.9802	71.484	31.6633			0.9802	-979.297	-3235.88			0.9802	-2714.74	-5648.94
0.9902	71.2298	32.5567			0.9902	-934.239	-3235.71			0.9902	-2642.52	-5607.07
1.0002	71.519	32.5048			1.0002	-948.049	-3211.36			1.0002	-2787.23	-5618.03
1.0102	71.6119	32.5369			1.0102	-1029.31	-3152.4			1.0102	-2777.08	-5615.64
1.0202	71.2569	32.7366			1.0202	-956.066	-3184.53			1.0202	-2733.96	-5692.79
1.03021	72.1339	32.364			1.03021	-1033.15	-3166.86			1.03021	-2842.61	-5611.11
1.04021	71.789	31.2836			1.04021	-983.152	-3192.32			1.04021	-2850.82	-5618.76
1.05021	71.5627	33.3298			1.05021	-1043.4	-3191.46			1.05021	-2996.33	-5579.58
1.06021	71.4128	32.925			1.06021	-991.449	-3213.99			1.06021	-3052.35	-5543.62
1.07021	71.1002	32.3017			1.07021	-969.596	-3199.65			1.07021	-2891.34	-5575.34
1.08022	71.6559	31.1104			1.08022	-954.956	-3237.99			1.08022	-2886.05	-5587.42
1.09022	71.4729	32.0095			1.09022	-1004.33	-3220.1			1.09022	-2971.41	-5652.64
1.10022	71.5484	32.1111			1.10022	-1027.04	-3237.17			1.10022	-3005.02	-5662.95
1.11022	71.3393	31.9124			1.11022	-993.759	-3292.39			1.11022	-2976.46	-5729.41
1.12022	71.1896	32.189			1.12022	-992.298	-3274.4			1.12022	-2842.4	-5661.4
1.13023	71.2244	32.573			1.13023	-988.327	-3291.28			1.13023	-2971.08	-5712.51
1.14023	71.9566	33.3135			1.14023	-962.094	-3259.9			1.14023	-2763.51	-5593.31
1.15023	71.6687	32.3171			1.15023	-991.814	-3268.1			1.15023	-3065.33	-5626.83
1.16023	71.6311	32.212			1.16023	-1012.15	-3321.23			1.16023	-2931.16	-5709.49
1.17023	71.7776	32.1883			1.17023	-995.174	-3275.56			1.17023	-3026.17	-5667.45
1.18024	71.4628	32.431			1.18024	-1024.46	-3322.37			1.18024	-2696.65	-5771.3
1.19024	71.5008	32.9539			1.19024	-959.362	-3269.07			1.19024	-2843.93	-5655.86
1.20024	71.4001	33.3187			1.20024	-998.726	-3275.73			1.20024	-2856.05	-5598.11
1.21024	71.6502	31.4515			1.21024	-971.902	-3308.02			1.21024	-2793.64	-5666.26
1.22024	70.8716	31.7974			1.22024	-1015.73	-3269.32			1.22024	-2895.67	-5498.13
1.23025	71.5541	31.2439			1.23025	-929.236	-3314.46			1.23025	-2823.78	-5695.07
1.24025	71.6593	30.743			1.24025	-997.366	-3268.11			1.24025	-3068.88	-5644.53
1.25025	71.4551	31.3377			1.25025	-961.311	-3254.66			1.25025	-3038.53	-5615.04
1.26025	71.3453	30.6355			1.26025	-1014.53	-3290.7			1.26025	-2883.29	-5610.51
1.27025	71.56	31.3428			1.27025	-1009.63	-3297.93			1.27025	-2997.37	-5588.6
1.28026	71.5263	31.2016			1.28026	-942.782	-3288.72			1.28026	-2954.18	-5637.89
1.29026	71.6214	30.5785			1.29026	-1016.24	-3285.81			1.29026	-2942.11	-5704.89
1.30026	71.3438	31.8677			1.30026	-1022.93	-3293.84			1.30026	-2820.12	-5640.72
1.31026	71.5709	31.8525			1.31026	-983.663	-3330.82			1.31026	-2937.03	-5679
1.32026	71.544	31.0745			1.32026	-945.883	-3264.8			1.32026	-2795.11	-5595.87
1.33027	71.447	30.5533			1.33027	-989.736	-3331.95			1.33027	-2684.99	-5676.96
1.34027	71.8232	30.8702			1.34027	-1045.6	-3333.23			1.34027	-3006.78	-5656.38
1.35027	71.3434	31.2744			1.35027	-971.934	-3309.86			1.35027	-2681.01	-5597.93
1.36027	71.5346	31.8632			1.36027	-1036.3	-3270.6			1.36027	-2877.56	-5628.96
1.37027	71.7853	31.4873			1.37027	-1001.43	-3296.69			1.37027	-2912.59	-5701.04
1.38028	71.5429	31.8426			1.38028	-991.564	-3310.86			1.38028	-2992.44	-5704.8
1.39028	71.3981	31.6526			1.39028	-958.394	-3365.19			1.39028	-2805.47	-5697.61
1.40028	71.5247	32.3529			1.40028	-995.811	-3359.9			1.40028	-3090.13	-5776.52
1.41028	71.5238	31.0846			1.41028	-948.828	-3352.05			1.41028	-2711.47	-5694.38
1.42028	71.7618	32.6624			1.42028	-969.235	-3325.41			1.42028	-3003.72	-5659.47
1.43029	71.3793	31.3857			1.43029	-935.545	-3318.68			1.43029	-2935.38	-5694.46
1.44029	71.4292	30.4012			1.44029	-1013.41	-3341.27			1.44029	-3034.59	-5758.8
1.45029	71.2607	30.5732			1.45029	-943.335	-3297.59			1.45029	-2990.83	-5593.66
1.46029	71.3559	31.783			1.46029	-975.989	-3265.08			1.46029	-2854.25	-5639.71
1.47029	71.3968	31.6065			1.47029	-972.362	-3348.11			1.47029	-2935.27	-5775.74
1.4803	71.8308	31.5997			1.4803	-1002.77	-3355.07			1.4803	-2827.7	-5761.26
1.4903	71.632	31.9282			1.4903	-970.813	-3309.27			1.4903	-2923.17	-5637.93
1.5003	71.6803	31.1997			1.5003	-1023.67	-3349.76			1.5003	-2991.1	-5746.9
1.5103	71.5556	31.697			1.5103	-972.811	-3433.16			1.5103	-2876.8	-5920.89
1.5203	71.5238	31.8567			1.5203	-974.107	-3317.93			1.5203	-3024	-5691.11
1.53031	71.3497	31.2379			1.53031	-1004.7	-3325.41			1.53031	-2910.83	-5768.44
1.54031	71.4814	32.2366			1.54031	-964.526	-3339.32			1.54031	-2928.14	-5747.67
1.55031	71.3637	31.7817			1.55031	-953.037	-3367.03			1.55031	-3040.32	-5766.03
1.56031	71.6434	31.4247			1.56031	-1011.37	-3326.83			1.56031	-3007.08	-5666.49
1.57031	71.4269	31.6242			1.57031	-959.508	-3368.54			1.57031	-2940.72	-5819.63
1.58032	71.6217	32.5198			1.58032	-1047.16	-3428.07			1.58032	-2915.8	-5780.63
1.59032	71.5783	32.3621			1.59032	-1040.7	-3462.14			1.59032	-2935.74	-5840.1
1.60032	71.3602	31.3702			1.60032	-1022.98	-3404.31			1.60032	-2767.56	-5772.12
1.61032	71.5369	31.2644			1.61032	-1033.16	-3422.49			1.61032	-2844.78	-5773.85
1.62032	71.6021	32.1829			1.62032	-997.801	-3458.6			1.62032	-2850.63	-5907.14
1.63033	71.5282	31.7321			1.63033	-1049.76	-3414.53			1.63033	-2976.7	-5783.09
1.64033	71.7203	31.9597			1.64033	-937.273	-3419.81			1.64033	-3031.75	-5899.24
1.65033	71.5757	32.4843			1.65033	-973.197	-3438.91			1.65033	-3013.12	-5818.96
1.66033	71.9374	32.9387			1.66033	-1011.4	-3464.29			1.66033	-3018.15	-5819.07
1.67033	71.3327	31.9466			1.67033	-1017.64	-3405.2			1.67033	-2827.71	-5924.58
1.68034	71.6596	31.4558			1.68034	-999.897	-3396			1.68034	-2836.74	-5907.9
1.69034	71.3262	31.5156			1.69034	-970.788	-3485.18			1.69034	-2884.27	-5838.89
1.70034	71.5138	32.2072			1.70034	-1002.49	-3405.73			1.70034	-2860.52	-5774.61
1.71034	71.7089	31.8494			1.71034	-1000.06	-3442.47			1.71034	-2815.1	-5866.92
1.72034	71.3998	31.5737			1.72034	-958.765	-3470.73			1.72034	-2948.24	-5845.91
1.73035	71.8329	32.0601			1.73035	-979.277	-3475.74			1.73035	-2887.92	-5883.49
1.74035	71.4502	30.8979			1.74035	-963.835	-3487.52			1.74035	-2979.36	-5884.9
1.75035	71.2459	32.1174			1.75035	-974.315	-3487.25			1.75035	-2877.77	-5877.41
1.76035	71.6402	31.5635			1.76035	-976.343	-3436.79			1.76035	-2966.71	-5797.66
1.77035	71.64	31.5904			1.77035	-995.023	-3454.24			1.77035	-2850.5	-5808.15
1.78036	71.9127	31.9378			1.78036	-973.536	-3466.75			1.78036	-2723.68	-5783.81
1.79036	71.3803	33.0635			1.79036	-1009.07	-3491.29			1.79036	-2886.17	-5875.43
1.80036	71.247	32.7646			1.80036	-997.148	-3493.84			1.80036	-2897.31	-5907.77
1.81036	72.0474	31.8083			1.81036	-1016.62	-3503.44			1.81036	-2911.89	-5811.46
1.82036	71.3393	32.2388			1.82036	-1022.95	-3474.85			1.82036	-2877.53	-5883.96
1.83037	71.187	31.7147			1.83037	-970.45	-3458.16			1.83037	-2996.06	-5759.67
1.84037	71.6315	32.3192			1.84037	-1022.52	-3439.65			1.84037	-2967.79	-5758.17
1.85037	71.4106	31.338			1.85037	-980.881	-3480.92			1.85037	-2819.66	-5872.88
1.86037	71.475	31.7456			1.86037	-996.554	-3501.99			1.86037	-2865.33	-5916.56
1.87037	71.5182	32.0113			1.87037	-996.658	-3503.01			1.87037	-2916.73	-5921.68
1.88038	71.2569	32.301			1.88038	-948.464	-3485.64			1.88038	-3010	-5833.06
1.89038	71.1641	31.8319			1.89038	-1018.39	-3453.46			1.89038	-3005.06	-5900.36
1.90038	71.5417	32.3552			1.90038	-994.402	-3452.52			1.90038	-2824.76	-5933.37
1.91038	71.7003	31.912			1.91038	-991.19	-3479.59			1.91038	-2750.7	-5905.57
1.92038	71.4499	32.1743			1.92038	-979.209	-3455.52			1.92038	-2849.1	-5934.09
1.93039	71.3161	31.9519			1.93039	-971.591	-3456.4			1.93039	-2839.57	-5921.7
1.94039	71.5009	32.0396			1.94039	-1010.38	-3471.75			1.94039	-2973.46	-5892.27
1.95039	71.6647	31.8806			1.95039	-937.632	-3437.28			1.95039	-2750.74	-5884.17
1.96039	71.2488	32.6363			1.96039	-927.543	-3504.4			1.96039	-2857.9	-5940.69
1.97039	71.6188	31.9977			1.97039	-997.636	-3467.79			1.97039	-2917.91	-5932.16
1.9804	71.3635	32.6728			1.9804	-977.936	-3476.46			1.9804	-2957.91	-5917.59
1.9904	71.4747	31.9067			1.9904	-972.964	-3467.4			1.9904	-2851.88	-5871.18
2.0004	71.598	32.4486			2.0004	-937.023	-3470.89			2.0004	-2916.16	-5807.25
2.0104	71.1243	32.1267			2.0104	-939.061	-3459.6			2.0104	-2858.45	-5932.52
2.0204	71.5745	32.209			2.0204	-998.104	-3473.71			2.0204	-2906.01	-5972.94
2.03041	71.6819	32.6072			2.03041	-993.507	-3467.37			2.03041	-2603.51	-5915.85
2.04041	71.4767	32.4075			2.04041	-978.261	-3458.07			2.04041	-2926.85	-6008.55
2.05041	71.8081	34.1292			2.05041	-942.79	-3513.88			2.05041	-2815.39	-5985.76
2.06041	71.1087	31.8318			2.06041	-973.57	-3548.57			2.06041	-2922.91	-5923.32
2.07041	71.076	31.404			2.07041	-992.86	-3455.21			2.07041	-2942.81	-5837.83
2.08042	71.5611	33.498			2.08042	-1007.46	-3527.02			2.08042	-2967.22	-5986.72
2.09042	71.4179	32.3598			2.09042	-989.459	-3481.8			2.09042	-2729.21	-5953.77
2.10042	71.7381	31.7278			2.10042	-964.711	-3529.61			2.10042	-2921.32	-5879.43
2.11042	71.7019	31.2278			2.11042	-987.188	-3499.17			2.11042	-2865.59	-5822.53
2.12042	71.3597	31.9384			2.12042	-1005.97	-3507.56			2.12042	-2904.66	-5851.17
2.13043	72.0906	32.2706			2.13043	-1017.37	-3468.66			2.13043	-2976.97	-5939.19
2.14043	71.1851	31.8513			2.14043	-1010.65	-3543.67			2.14043	-2801.03	-5946.05
2.15043	71.5017	32.8339			2.15043	-1010.81	-3524.79			2.15043	-2759.85	-5979.56
2.16043	71.7519	32.191			2.16043	-1005.2	-3564.09			2.16043	-2706.47	-6014.56
2.17043	71.641	31.1758			2.17043	-1012.44	-3535.89			2.17043	-2959.24	-6019.88
2.18044	71.1066	32.2136			2.18044	-993.532	-3506.23			2.18044	-2875.4	-5926.57
2.19044	71.6226	31.9742			2.19044	-1025.56	-3558.53			2.19044	-2875.42	-6031.39
2.20044	71.9946	31.293			2.20044	-1000.5	-3540.14			2.20044	-3095.61	-6060.48
2.21044	71.6226	31.0671			2.21044	-1051.88	-3533.5			2.21044	-2884.96	-5865.36
2.22044	71.2806	32.0217			2.22044	-985.093	-3623.62			2.22044	-2922.54	-6078.14
2.23045	71.7282	31.7503			2.23045	-994.59	-3518.72			2.23045	-2793.14	-5938.29
2.24045	71.7195	31.6887			2.24045	-962.609	-3598.65			2.24045	-3015.79	-5984.06
2.25045	71.512	31.4656			2.25045	-967.374	-3573.4			2.25045	-3033.37	-5955.32
2.26045	71.7243	31.9146			2.26045	-997.385	-3613.42			2.26045	-2898.86	-6026.42
2.27045	71.539	32.1747			2.27045	-990.095	-3590.72			2.27045	-2874.67	-5946.75
2.28046	71.2392	31.912			2.28046	-969.038	-3603.61			2.28046	-3002.63	-5998.84
2.29046	71.5144	31.6866			2.29046	-1009.99	-3629.75			2.29046	-2940.86	-6008.61
2.30046	71.6421	31.8571			2.30046	-1021.36	-3628.37			2.30046	-2867.82	-6069.59
2.31046	71.6849	31.0795			2.31046	-962.959	-3618.71			2.31046	-2885.62	-6048.18
2.32046	71.5132	31.8937			2.32046	-1016.86	-3589.5			2.32046	-2974.65	-6122.23
2.33047	71.6445	31.6844			2.33047	-982.768	-3667.84			2.33047	-2704.26	-6081.63
2.34047	71.6278	30.7743			2.34047	-1023.37	-3678.41			2.34047	-2973.25	-6129.89
2.35047	71.6807	31.3239			2.35047	-1056.46	-3558.41			2.35047	-2913.07	-5946.9
2.36047	71.5519	32.2969			2.36047	-1003.49	-3641.02			2.36047	-2949.45	-6003.67
2.37047	71.698	31.8177			2.37047	-954.597	-3598.71			2.37047	-2952.88	-6067.56
2.38048	71.489	30.6022			2.38048	-985.235	-3673			2.38048	-2909.16	-6065.77
2.39048	71.9236	30.4988			2.39048	-934.282	-3617.14			2.39048	-2946.78	-5956.42
2.40048	71.382	31.309			2.40048	-968.937	-3684.26			2.40048	-2947.15	-6074.75
2.41048	71.8211	31.2762			2.41048	-1014.48	-3641.66			2.41048	-2702.79	-6175.54
2.42048	71.794	30.454			2.42048	-979.167	-3677.86			2.42048	-2759.42	-6146.62
2.43049	71.3889	31.4064			2.43049	-992.614	-3650.4			2.43049	-2890.2	-6021.82
2.44049	71.1737	31.5042			2.44049	-1005.65	-3636.99			2.44049	-2711.6	-6018.15
2.45049	71.3288	31.5866			2.45049	-949.151	-3643.1			2.45049	-2955.61	-6074.09
2.46049	71.5657	31.7729			2.46049	-946.427	-3618.64			2.46049	-3057.5	-6105.79
2.47049	71.591	30.9231			2.47049	-1029.18	-3639.74			2.47049	-2731.21	-6169.27
2.4805	71.7783	31.5551			2.4805	-1007.37	-3665.76			2.4805	-2886.82	-6110.49
2.4905	71.4386	30.1395			2.4905	-1007.87	-3677.45			2.4905	-3133.97	-6087.57
2.5005	71.3814	30.3107			2.5005	-935.518	-3587.97			2.5005	-3002.41	-6071.31
2.5105	72.0677	31.1482			2.5105	-996.749	-3592.74			2.5105	-2739.08	-6086.8
2.5205	71.6274	29.931			2.5205	-1014.28	-3663.32			2.5205	-3019.88	-6123.45
2.53051	71.4477	30.9067			2.53051	-1001.83	-3650.98			2.53051	-2945.73	-6203.14
2.54051	71.385	29.4142			2.54051	-1009.38	-3673.59			2.54051	-2858.77	-6137.47
2.55051	71.3704	30.8333			2.55051	-999.54	-3655.11			2.55051	-3007.72	-6233.66
2.56051	71.6724	31.2314			2.56051	-980.888	-3581.49			2.56051	-2823.85	-5973.47
2.57051	71.626	31.6517			2.57051	-918.312	-3579.1			2.57051	-2651.11	-6166.44
2.58052	71.5212	31.1063			2.58052	-1003.16	-3669.81			2.58052	-2777.32	-6185.18
2.59052	71.8668	30.4809			2.59052	-980.817	-3614.37			2.59052	-2775.3	-6049.98
2.60052	71.4149	29.8325			2.60052	-1023.77	-3603.83			2.60052	-2829.34	-6107.96
2.61052	71.6434	29.9217			2.61052	-1003.05	-3633.69			2.61052	-2828.59	-6119.92
2.62052	71.531	31.3044			2.62052	-971.076	-3659.54			2.62052	-2867.25	-6097.83
2.63053	71.4797	30.5027			2.63053	-1007.19	-3678.81			2.63053	-2955.19	-6187.01
2.64053	71.5932	30.4689			2.64053	-1015.9	-3665.45			2.64053	-3030.99	-6168.39
2.65053	71.8962	30.7327			2.65053	-1022.36	-3701.22			2.65053	-3028.94	-6077.88
2.66053	71.6458	29.7702			2.66053	-922.341	-3631.27			2.66053	-2781.21	-6247
2.67053	71.551	31.2257			2.67053	-1007.28	-3694.08			2.67053	-3018.56	-6189.09
2.68054	71.3481	29.7297			2.68054	-976.022	-3584.28			2.68054	-2869.72	-6064.77
2.69054	71.4789	29.9996			2.69054	-957.695	-3705.08			2.69054	-2826.65	-6045.2
2.70054	71.8957	29.8253			2.70054	-934.199	-3642.35			2.70054	-2898.57	-6095.06
2.71054	71.2607	30.5194			2.71054	-1020.1	-3686.57			2.71054	-2869.74	-6085.1
2.72054	71.541	30.1905			2.72054	-965.889	-3706.04			2.72054	-3068.75	-6202.91
2.73055	71.4021	29.8037			2.73055	-1015.87	-3655.56			2.73055	-3014.7	-6121.93
2.74055	71.4847	30.1519			2.74055	-1003.89	-3635.04			2.74055	-2975.05	-6077.01
2.75055	71.5947	29.6324			2.75055	-942.443	-3610.29			2.75055	-2934.07	-6029.14
2.76055	71.7829	29.5626			2.76055	-969.258	-3613.16			2.76055	-2869.81	-6158.03
2.77055	71.144	31.0152			2.77055	-1024.18	-3649.9			2.77055	-3083.94	-6039.84
2.78056	71.5725	30.4774			2.78056	-974.933	-3649.48			2.78056	-2886.7	-6003.09
2.79056	71.2544	29.6016			2.79056	-1007.24	-3581.35			2.79056	-2886.95	-6043.16
2.80056	71.5488	30.5579			2.80056	-957.652	-3630.6			2.80056	-2967.26	-6069.4
2.81056	71.6751	29.8585			2.81056	-914.896	-3660.8			2.81056	-3012.93	-5996.68
2.82056	71.4163	29.4976			2.82056	-1036.97	-3673.43			2.82056	-3025.33	-6140.67
2.83057	71.7584	30.321			2.83057	-1010.54	-3665.34			2.83057	-2896.92	-6158.86
2.84057	71.6955	30.186			2.84057	-1052.83	-3604.88			2.84057	-3103.13	-6171.05
2.85057	71.2595	30.1661			2.85057	-950.808	-3644.84			2.85057	-2803.59	-6205.84
2.86057	71.4849	29.9354			2.86057	-1000.83	-3669.38			2.86057	-2954.77	-6111.9
2.87057	71.9119	30.5552			2.87057	-1029.93	-3644.57			2.87057	-2957.89	-6112.6
2.88058	71.2518	29.7955			2.88058	-1023.88	-3656.76			2.88058	-2923.61	-6096.18
2.89058	71.1271	30.1806			2.89058	-997.35	-3658.87			2.89058	-2974.61	-6063.26
2.90058	71.6139	30.9729			2.90058	-971.698	-3626.42			2.90058	-3012.53	-6048.94
2.91058	71.6184	30.794			2.91058	-963.663	-3600.65			2.91058	-2819.76	-6018
2.92058	71.4815	30.5978			2.92058	-975.409	-3640.14			2.92058	-3114.3	-6068
2.93059	71.6919	30.3045			2.93059	-995.582	-3642.86			2.93059	-2934.24	-6117.11
2.94059	71.7882	30.4488			2.94059	-947.071	-3716.05			2.94059	-2911.68	-6194.59
2.95059	71.4759	30.297			2.95059	-1014.63	-3612.87			2.95059	-2944.3	-6087.38
2.96059	71.3169	30.4251			2.96059	-1026.41	-3661.21			2.96059	-2933.41	-6089.61
2.97059	71.826	29.1848			2.97059	-1037	-3634.01			2.97059	-3127.98	-5995.03
2.9806	71.7896	30.0224			2.9806	-954.171	-3698.8			2.9806	-2870.67	-6082.97
2.9906	71.558	30.9355			2.9906	-953.458	-3679.72			2.9906	-2827.64	-6028.1
3.0006	71.6663	30.5567			3.0006	-964.771	-3663.55			3.0006	-3065.7	-6077.99
3.0106	71.1873	30.6447			3.0106	-1002.67	-3644.48			3.0106	-3030.9	-6095.36
3.0206	71.4842	30.8691			3.0206	-1011.49	-3672.37			3.0206	-2918.13	-6074.34
3.03061	71.2224	29.979			3.03061	-952.001	-3612.35			3.03061	-2995.07	-6030.83
3.04061	71.629	30.1391			3.04061	-1005.68	-3679.46			3.04061	-2968.05	-6215.22
3.05061	71.3615	29.2925			3.05061	-970.437	-3669.92			3.05061	-2934.47	-6150.76
3.06061	71.4106	30.0287			3.06061	-947.577	-3655.36			3.06061	-2915.07	-6137.34
3.07061	71.8157	29.3114			3.07061	-1056.15	-3699.67			3.07061	-2913.01	-6232.01
3.08062	71.4537	30.2245			3.08062	-1003.33	-3661.96			3.08062	-2776.38	-6165.49
3.09062	71.5322	30.1462			3.09062	-960.65	-3713.56			3.09062	-2845.13	-6220.79
3.10062	71.6067	30.8271			3.10062	-1060.26	-3707.61			3.10062	-2877.82	-6209.84
3.11062	71.1141	29.6354			3.11062	-967.217	-3701.3			3.11062	-3036.64	-6179.47
3.12062	71.4548	29.7491			3.12062	-978.451	-3693.64			3.12062	-3037.6	-6228.97
3.13063	71.9017	29.6561			3.13063	-986.073	-3640.38			3.13063	-3103.99	-6094.49
3.14063	71.61	30.1976			3.14063	-1046.69	-3632.66			3.14063	-2964.89	-6105.4
3.15063	71.5671	31.081			3.15063	-990.194	-3710.82			3.15063	-2861.54	-6218.02
3.16063	71.2515	30.6814			3.16063	-1012.8	-3672.67			3.16063	-2922.78	-6216.86
3.17063	71.7005	29.9904			3.17063	-972.136	-3614.19			3.17063	-2904.52	-6189.96
3.18064	71.4755	31.0221			3.18064	-949.812	-3679.45			3.18064	-2868.73	-6182.94
3.19064	71.684	30.6376			3.19064	-1015.42	-3639.53			3.19064	-2912.49	-6052.49
3.20064	71.4964	29.9826			3.20064	-1011.45	-3638.43			3.20064	-3104.94	-6054.52
3.21064	71.5058	30.2682			3.21064	-969.794	-3670.49			3.21064	-2838.64	-6134.34
3.22064	71.7489	30.5343			3.22064	-1022.41	-3572.25			3.22064	-2799.55	-6163.02
3.23065	71.7188	29.5048			3.23065	-970.083	-3648.3			3.23065	-2975.15	-6109.59
3.24065	71.408	30.1896			3.24065	-952.979	-3618.3			3.24065	-2958.54	-6071.43
3.25065	71.2973	30.4383			3.25065	-984.533	-3685.26			3.25065	-2953.75	-6207.62
3.26065	71.4447	30.4503			3.26065	-1002.16	-3630.68			3.26065	-2936.11	-6116.55
3.27065	71.9768	30.1025			3.27065	-920.554	-3616.25			3.27065	-2905.01	-6086.7
3.28066	71.169	30.3576			3.28066	-1011.24	-3663.13			3.28066	-3063.69	-6165.09
3.29066	71.4961	30.8128			3.29066	-951.78	-3643.27			3.29066	-3023.74	-6118.05
3.30066	71.5404	30.2768			3.30066	-1054.83	-3680.69			3.30066	-2969.52	-6086.29
3.31066	71.518	30.3052			3.31066	-962.574	-3639.75			3.31066	-2923.85	-6150.8
3.32066	71.6586	30.7506			3.32066	-992.221	-3614.55			3.32066	-2903.2	-6163.11
3.33067	71.2928	30.6293			3.33067	-1013.36	-3662.77			3.33067	-2877.64	-6114.58
3.34067	71.6482	29.5116			3.34067	-1028.24	-3644.41			3.34067	-2805.03	-6112.16
3.35067	71.1718	30.6367			3.35067	-946.129	-3650.61			3.35067	-2859.19	-6084.56
3.36067	71.6104	30.7835			3.36067	-980.103	-3563.82			3.36067	-2851.54	-6127.55
3.37067	71.7266	30.7919			3.37067	-999.439	-3652.46			3.37067	-2904.68	-6205.17
3.38068	71.5759	30.513			3.38068	-1016.61	-3680.42			3.38068	-3007.81	-6272.65
3.39068	71.8046	29.9477			3.39068	-983.431	-3679.78			3.39068	-2859.16	-6176.34
3.40068	71.0691	29.9351			3.40068	-937.638	-3681.89			3.40068	-2901.35	-6122.5
3.41068	71.4174	30.6822			3.41068	-1001.46	-3674.23			3.41068	-2890.69	-6253.15
3.42068	71.2822	29.9788			3.42068	-994.609	-3659.3			3.42068	-2669.16	-6132.1
3.43069	71.9037	29.7914			3.43069	-982.368	-3625			3.43069	-2828.06	-6165.91
3.44069	71.8959	31.1732			3.44069	-992.334	-3657.62			3.44069	-2902.46	-6165.24
3.45069	71.8282	30.6366			3.45069	-977.791	-3644.68			3.45069	-2915.63	-6103.06
3.46069	71.5107	31.2369			3.46069	-994.638	-3582.14			3.46069	-2808.81	-6117.8
3.47069	71.3298	30.5225			3.47069	-988.758	-3610.65			3.47069	-2805.19	-6168.39
3.4807	71.6026	30.0576			3.4807	-989.858	-3597.02			3.4807	-2862.17	-6049.58
3.4907	71.4254	30.7206			3.4907	-979.944	-3692.26			3.4907	-2930.1	-6155.43
3.5007	71.6149	30.921			3.5007	-998.06	-3657			3.5007	-2878.96	-6143.73
3.5107	71.5769	30.6983			3.5107	-973.264	-3569.36			3.5107	-2841.58	-6082.22
3.5207	71.4172	29.9439			3.5207	-1003.7	-3644.38			3.5207	-2928.87	-6102.06
3.53071	71.0784	30.5219			3.53071	-987.154	-3674.88			3.53071	-2887.08	-6194.23
3.54071	71.4784	30.4485			3.54071	-961.407	-3630.05			3.54071	-2935.92	-6101.78
3.55071	71.3243	30.3008			3.55071	-1002.47	-3654.14			3.55071	-2926.43	-6247.39
3.56071	71.6571	30.6728			3.56071	-999.199	-3668.74			3.56071	-2939.43	-6124.91
3.57071	71.5181	30.7051			3.57071	-1001.05	-3638.72			3.57071	-2880.6	-6187.91
3.58072	71.4285	30.3145			3.58072	-973.739	-3641.14			3.58072	-2967.64	-6139.01
3.59072	71.8675	30.8547			3.59072	-977.578	-3645.63			3.59072	-2818.2	-6204.31
3.60072	71.2734	30.4763			3.60072	-1008.72	-3618.96			3.60072	-2983.26	-6174.62
3.61072	71.6036	31.4208			3.61072	-994.536	-3630.56			3.61072	-2789.57	-6138.93
3.62072	71.6092	30.8617			3.62072	-950.97	-3591.37			3.62072	-2897.99	-6272.26
3.63073	71.3273	30.5408			3.63073	-954.482	-3628.08			3.63073	-2842.24	-6107.44
3.64073	71.7601	30.3413			3.64073	-978.396	-3663.65			3.64073	-2814.63	-6166.31
3.65073	71.3352	30.7251			3.65073	-952.176	-3658.9			3.65073	-2975.76	-6160.09
3.66073	71.6455	30.8655			3.66073	-964.262	-3621.07			3.66073	-2951.61	-6160.51
3.67073	71.4413	30.1855			3.67073	-954.598	-3604.05			3.67073	-2814.41	-6185.98
3.68074	71.6032	30.731			3.68074	-935.538	-3672.03			3.68074	-3020.19	-6260.88
3.69074	71.7419	31.9177			3.69074	-977.532	-3670.05			3.69074	-3025.86	-6243.23
3.70074	71.3882	31.0047			3.70074	-1001.33	-3633.31			3.70074	-2913.85	-6206.74
3.71074	71.2523	31.7222			3.71074	-953.263	-3611.64			3.71074	-3028.03	-6231.2
3.72074	71.544	30.3157			3.72074	-1027.26	-3601.71			3.72074	-3017.64	-6160.6
3.73075	71.3446	29.9439			3.73075	-940.987	-3624.2			3.73075	-2905.54	-6120.36
3.74075	71.2942	29.8998			3.74075	-928.812	-3641.66			3.74075	-2790.56	-6259.52
3.75075	71.7474	30.2444			3.75075	-1000.19	-3623.64			3.75075	-2884.02	-6149.64
3.76075	71.9742	30.9295			3.76075	-997.518	-3686.28			3.76075	-2899.03	-6222.1
3.77075	71.6833	30.5798			3.77075	-988.222	-3629.59			3.77075	-2804.14	-6153.32
3.78076	71.3572	30.0839			3.78076	-979.445	-3694.57			3.78076	-2869.84	-6249.62
3.79076	71.5632	30.5057			3.79076	-971.582	-3651.24			3.79076	-2901.35	-6132.78
3.80076	71.4856	30.4774			3.80076	-994.111	-3711.94			3.80076	-3069.56	-6223.99
3.81076	71.5686	31.0977			3.81076	-990.341	-3708.11			3.81076	-2846.72	-6250.98
3.82076	71.5876	30.1232			3.82076	-966.067	-3596.04			3.82076	-2898.32	-6108.02
3.83077	71.6018	29.9781			3.83077	-982.809	-3629.37			3.83077	-2957.72	-6191.78
3.84077	71.6915	30.6004			3.84077	-997.389	-3695.47			3.84077	-2874.42	-6242.39
3.85077	71.5316	30.5487			3.85077	-977.615	-3663.58			3.85077	-2794.68	-6164.27
3.86077	71.1461	30.078			3.86077	-992.412	-3636.02			3.86077	-3035.03	-6185.98
3.87077	71.4838	30.2453			3.87077	-995.324	-3632.07			3.87077	-2762.59	-6162.83
3.88078	71.6484	30.179			3.88078	-964.088	-3650.4			3.88078	-2764.21	-6187.99
3.89078	71.7476	30.3167			3.89078	-978.168	-3651.94			3.89078	-2927.65	-6229.38
3.90078	71.7421	30.5483			3.90078	-1027.17	-3639.78			3.90078	-3025.88	-6184.68
3.91078	71.7235	30.3611			3.91078	-972.528	-3719.92			3.91078	-2701.66	-6172.28
3.92078	71.0992	30.7282			3.92078	-983.173	-3743.16			3.92078	-2948.59	-6215.29
3.93079	71.36	30.9982			3.93079	-944.066	-3708.39			3.93079	-2883.27	-6253.21
3.94079	71.6314	29.8182			3.94079	-1001.17	-3710.03			3.94079	-2855.51	-6209.33
3.95079	71.4671	30.1988			3.95079	-965.059	-3632.9			3.95079	-2823.6	-6126.39
3.96079	71.4485	30.3794			3.96079	-895.704	-3676.17			3.96079	-2841.58	-6176.26
3.97079	71.5372	30.9315			3.97079	-993.866	-3658.92			3.97079	-2874.99	-6229.11
3.9808	71.1362	30.0129			3.9808	-994.939	-3739.78			3.9808	-2928.78	-6242.81
3.9908	71.5687	30.3361			3.9908	-1008.47	-3724.7			3.9908	-3008.65	-6188.49
4.0008	71.178	29.9581			4.0008	-1050.53	-3654.32			4.0008	-2641.34	-6182.24
4.0108	71.2542	30.38			4.0108	-943.093	-3659.88			4.0108	-3032.27	-6183.76
4.0208	71.6632	30.5883			4.0208	-939.145	-3733.2			4.0208	-2958.66	-6191.18
4.03081	71.3585	30.9944			4.03081	-1031.86	-3732.99			4.03081	-3015.48	-6285.26
4.04081	71.1506	29.7665			4.04081	-993.097	-3672.69			4.04081	-2977.66	-6155.23
4.05081	71.52	31.319			4.05081	-943.235	-3642.66			4.05081	-2914.25	-6192.78
4.06081	71.5535	30.7759			4.06081	-1006.66	-3676.43			4.06081	-2860.11	-6168.16
4.07081	71.3815	30.8529			4.07081	-957.432	-3691.63			4.07081	-2901.57	-6252.58
4.08082	71.7369	29.5483			4.08082	-938.458	-3701.37			4.08082	-2973.62	-6212.83
4.09082	71.7374	30.8062			4.09082	-969.991	-3709.51			4.09082	-2946.78	-6120.33
4.10082	71.3911	31.0523			4.10082	-969.911	-3679.87			4.10082	-2936.69	-6171.43
4.11082	72.0443	30.5388			4.11082	-903.947	-3701.59			4.11082	-3015.42	-6167.25
4.12082	71.8881	30.7692			4.12082	-978.71	-3701.04			4.12082	-2875.26	-6235.21
4.13083	71.4226	30.4698			4.13083	-968.124	-3706.57			4.13083	-2872.69	-6225.61
4.14083	71.52	30.1735			4.14083	-1019.62	-3667.99			4.14083	-2965.7	-6186.86
4.15083	71.5969	31.0371			4.15083	-986.973	-3680.58			4.15083	-2965.79	-6213.15
4.16083	71.6807	29.9499			4.16083	-961.464	-3702.47			4.16083	-2951.87	-6200.83
4.17083	71.7693	30.0171			4.17083	-967.209	-3654.49			4.17083	-2795.42	-6175.44
4.18084	71.8767	30.5919			4.18084	-991.607	-3670.39			4.18084	-3103.14	-6143.39
4.19084	71.8153	30.7015			4.19084	-975.418	-3685.47			4.19084	-3040.83	-6294.24
4.20084	71.3071	31.0697			4.20084	-953.869	-3699.69			4.20084	-3011.51	-6257.96
4.21084	71.8682	29.806			4.21084	-1014.72	-3721.55			4.21084	-2964.7	-6357.87
4.22084	71.8844	29.9572			4.22084	-976.806	-3699.97			4.22084	-2898	-6201.59
4.23085	71.3349	30.6333			4.23085	-984.509	-3680.06			4.23085	-2929.76	-6192.97
4.24085	71.5027	30.2578			4.24085	-957.06	-3717.5			4.24085	-3016.48	-6226.69
4.25085	71.5543	31.1216			4.25085	-1007.13	-3705.3			4.25085	-2938.79	-6282.46
4.26085	71.3897	29.9994			4.26085	-954.267	-3714.7			4.26085	-2926.04	-6168.2
4.27085	71.4259	30.7504			4.27085	-983.533	-3726.25			4.27085	-3206.44	-6219.35
4.28086	71.593	30.626			4.28086	-1022.5	-3704.84			4.28086	-2796.69	-6239.88
4.29086	71.9067	30.7743			4.29086	-1002.28	-3711.15			4.29086	-3029.02	-6313.75
4.30086	71.5364	30.9034			4.30086	-1010.63	-3719.41			4.30086	-3096.96	-6329.23
4.31086	71.6606	29.8632			4.31086	-931.722	-3699.65			4.31086	-2949.46	-6214.21
4.32086	71.5722	29.7558			4.32086	-1017.02	-3718.52			4.32086	-3022.12	-6285.55
4.33087	71.7208	30.1609			4.33087	-985.573	-3723.32			4.33087	-2956.93	-6290.71
4.34087	71.8158	30.599			4.34087	-1059.07	-3738.95			4.34087	-2890.51	-6298.26
4.35087	71.5264	30.6375			4.35087	-978.623	-3720.1			4.35087	-3063.72	-6218.03
4.36087	71.5624	30.2255			4.36087	-960.231	-3718.49			4.36087	-3077.6	-6243.27
4.37087	71.5755	29.9153			4.37087	-991.649	-3687.74			4.37087	-3051.91	-6277.93
4.38088	71.3724	31.1148			4.38088	-954.779	-3686.24			4.38088	-2962.72	-6158.98
4.39088	71.7126	30.7065			4.39088	-908.972	-3705.08			4.39088	-2918.42	-6198.56
4.40088	71.1445	30.1022			4.40088	-980.658	-3715.04			4.40088	-3015.78	-6276.04
4.41088	71.3174	30.1119			4.41088	-885.769	-3705.8			4.41088	-2994.38	-6327.39
4.42088	71.6217	31.0855			4.42088	-989.959	-3693.16			4.42088	-3011.23	-6315.64
4.43089	71.6762	30.5678			4.43089	-996.209	-3673.49			4.43089	-2970.08	-6187.41
4.44089	71.5686	29.3799			4.44089	-975.323	-3717.95			4.44089	-2929.46	-6201.18
4.45089	70.7688	30.7414			4.45089	-1015.09	-3703.4			4.45089	-3015.64	-6332.97
4.46089	71.6847	30.2231			4.46089	-981.224	-3683.24			4.46089	-3078.44	-6253.61
4.47089	71.8791	30.0159			4.47089	-955.436	-3699.7			4.47089	-3031.46	-6290.7
4.4809	71.5854	30.1221			4.4809	-1008.25	-3752.07			4.4809	-2937.99	-6445.85
4.4909	71.3536	30.8194			4.4909	-1023.71	-3757.08			4.4909	-2815.17	-6337.11
4.5009	71.1601	30.9648			4.5009	-996.548	-3757.16			4.5009	-2935.73	-6336.95
4.5109	71.343	30.6876			4.5109	-980.606	-3717.76			4.5109	-2883.11	-6341.71
4.5209	71.2481	30.6914			4.5209	-946.851	-3766.33			4.5209	-2988.17	-6477.47
4.53091	71.8523	30.4332			4.53091	-974.847	-3719.99			4.53091	-2912.06	-6319.64
4.54091	71.758	30.8197			4.54091	-948.468	-3740.02			4.54091	-2841.18	-6313.58
4.55091	71.2032	30.6896			4.55091	-1014.87	-3774.7			4.55091	-2969	-6397.73
4.56091	71.5525	30.3398			4.56091	-975.082	-3778.74			4.56091	-2911.92	-6356.07
4.57091	71.5764	30.6735			4.57091	-977.249	-3782.68			4.57091	-2869.08	-6427.1
4.58092	71.2904	31.2621			4.58092	-1041.73	-3810.58			4.58092	-2934.01	-6369.16
4.59092	71.8199	30.3922			4.59092	-978.085	-3793.21			4.59092	-2738	-6412.3
4.60092	71.7417	30.9386			4.60092	-961.189	-3793.94			4.60092	-2793.17	-6298.44
4.61092	71.3001	30.6932			4.61092	-977.55	-3752.55			4.61092	-3006.64	-6403.95
4.62092	71.553	29.7956			4.62092	-990.32	-3794.11			4.62092	-2885.68	-6290.42
4.63093	71.6814	31.6002			4.63093	-964.961	-3779.19			4.63093	-2909.59	-6351.88
4.64093	71.7301	30.9393			4.64093	-1021.41	-3771.77			4.64093	-2922.7	-6270.69
4.65093	71.4817	30.094			4.65093	-987.541	-3829			4.65093	-2810.26	-6411.1
4.66093	71.5913	30.3793			4.66093	-978.628	-3787.92			4.66093	-2883.18	-6369.84
4.67093	71.2969	29.6936			4.67093	-1001.24	-3737.07			4.67093	-2744.72	-6293.25
4.68094	71.7597	30.752			4.68094	-1004.27	-3773.5			4.68094	-2888.81	-6304.51
4.69094	71.5765	31.0567			4.69094	-1007.24	-3806.86			4.69094	-3136.77	-6365.96
4.70094	71.4921	29.9969			4.70094	-965.654	-3773.44			4.70094	-3080.73	-6380.04
4.71094	71.3378	30.8998			4.71094	-974.277	-3811.26			4.71094	-3008.12	-6433.67
4.72094	71.487	30.9457			4.72094	-1011.69	-3766.89			4.72094	-3129.51	-6330.14
4.73095	71.4444	30.466			4.73095	-930.742	-3730.5			4.73095	-2940.37	-6270.56
4.74095	71.6087	30.6171			4.74095	-988.339	-3800.11			4.74095	-2909.96	-6360.28
4.75095	71.3954	29.7851			4.75095	-985.721	-3816.73			4.75095	-3032.63	-6419.95
4.76095	70.8447	29.7808			4.76095	-1036.32	-3753.22			4.76095	-3116.31	-6390.65
4.77095	71.6467	30.6039			4.77095	-995.327	-3790.66			4.77095	-3005.24	-6310.33
4.78096	71.5891	31.5941			4.78096	-1009.7	-3812.2			4.78096	-2999.84	-6424.94
4.79096	71.7985	30.2523			4.79096	-982.438	-3760.94			4.79096	-3066.24	-6335.69
4.80096	71.5932	30.1456			4.80096	-974.787	-3807.82			4.80096	-3092.91	-6472.56
4.81096	71.5717	30.502			4.81096	-961.272	-3788.78			4.81096	-2690.67	-6356.9
4.82096	71.9777	30.7086			4.82096	-1007.31	-3788.47			4.82096	-2780.89	-6405.05
4.83097	71.6004	30.0482			4.83097	-985.832	-3767.51			4.83097	-3061.59	-6372.29
4.84097	71.1882	30.2283			4.84097	-941.972	-3819.12			4.84097	-2977.31	-6336.6
4.85097	71.4557	29.9943			4.85097	-959.346	-3750.34			4.85097	-2980	-6284.3
4.86097	71.5408	30.8254			4.86097	-961.01	-3806.99			4.86097	-2833.08	-6381.99
4.87097	71.6443	30.104			4.87097	-980.656	-3769.52			4.87097	-3105.87	-6398.54
4.88098	71.4476	30.3258			4.88098	-968.465	-3788.46			4.88098	-2891.43	-6358.23
4.89098	71.4743	30.1925			4.89098	-943.96	-3776.57			4.89098	-2833.74	-6328.41
4.90098	71.4134	30.6952			4.90098	-989.194	-3785.76			4.90098	-2921.16	-6365.22
4.91098	71.5063	30.7948			4.91098	-953.629	-3797			4.91098	-2979.62	-6300.85
4.92098	71.6724	30.1502			4.92098	-949.136	-3789.43			4.92098	-2832.37	-6368.06
4.93099	71.4496	30.0791			4.93099	-940.109	-3758.13			4.93099	-3118.08	-6304.67
4.94099	71.5997	30.2647			4.94099	-971.497	-3760.72			4.94099	-2966.42	-6312.87
4.95099	71.508	30.482			4.95099	-1027.97	-3788.28			4.95099	-3085.56	-6312.59
4.96099	71.2944	31.4236			4.96099	-999.628	-3802.48			4.96099	-2882.89	-6380.98
4.97099	71.2548	30.581			4.97099	-961.962	-3790.81			4.97099	-2987.8	-6342.82
4.981	71.7559	30.8835			4.981	-995.461	-3817.02			4.981	-2930.13	-6280.2
4.991	71.5732	30.4921			4.991	-1003.24	-3828.08			4.991	-2884.99	-6443.81
5.001	72.0361	31.1578			5.001	-993.376	-3785.8			5.001	-2942.92	-6375.9
5.011	71.6187	30.5126			5.011	-980.809	-3762.43			5.011	-2878.53	-6355.94
5.021	71.2436	31.31			5.021	-995.526	-3819.62			5.021	-3035.9	-6463.76
5.03101	71.3869	30.766			5.03101	-972.051	-3789.73			5.03101	-2922.71	-6231.37
5.04101	71.2604	29.8091			5.04101	-961.801	-3808.67			5.04101	-3070.59	-6382.43
5.05101	71.3237	29.4319			5.05101	-982.162	-3828.82			5.05101	-2966.73	-6299.17
5.06101	71.183	30.4244			5.06101	-1043.41	-3742.12			5.06101	-2974.28	-6368.47
5.07101	71.687	30.1629			5.07101	-983.173	-3764.92			5.07101	-2930.2	-6389.95
5.08102	71.7259	31.0376			5.08102	-1008.18	-3777.89			5.08102	-3074.68	-6346.84
5.09102	71.929	29.9723			5.09102	-1006.58	-3790.54			5.09102	-3000.34	-6350.47
5.10102	71.2016	30.7899			5.10102	-997.032	-3765.38			5.10102	-3059.31	-6368.1
5.11102	71.2116	30.3606			5.11102	-952.18	-3807.09			5.11102	-2930.61	-6348.31
5.12102	71.573	30.3508			5.12102	-1047.89	-3764.4			5.12102	-2902.34	-6380.44
5.13103	71.5513	30.0926			5.13103	-1003.9	-3762.53			5.13103	-3000.67	-6288.13
5.14103	71.4376	30.6264			5.14103	-997.225	-3760.38			5.14103	-3073.88	-6258.73
5.15103	71.3314	30.1177			5.15103	-1014.37	-3787.96			5.15103	-2946.9	-6312.11
5.16103	71.4048	29.7199			5.16103	-1021.51	-3801.53			5.16103	-2988.16	-6396.26
5.17103	71.5688	30.0225			5.17103	-955.281	-3794.5			5.17103	-2963.62	-6326.24
5.18104	71.4682	30.167			5.18104	-1000.62	-3781.93			5.18104	-2693.96	-6387.39
5.19104	71.5429	30.8987			5.19104	-1046	-3764.8			5.19104	-2955.48	-6324.77
5.20104	71.1554	29.674			5.20104	-1042.03	-3814.27			5.20104	-2897.18	-6413.51
5.21104	71.936	29.4855			5.21104	-962.415	-3773.65			5.21104	-2890.47	-6377.85
5.22104	71.2634	29.9703			5.22104	-991.914	-3800.7			5.22104	-2841.86	-6441.94
5.23105	71.547	30.031			5.23105	-986.35	-3793.99			5.23105	-2920.39	-6489.37
5.24105	71.1756	30.7008			5.24105	-960.36	-3742.16			5.24105	-2820.74	-6392.72
5.25105	71.0409	29.6834			5.25105	-958.826	-3754.68			5.25105	-2858.79	-6547.97
5.26105	71.3907	30.4249			5.26105	-987.746	-3788.22			5.26105	-2955.8	-6441.54
5.27105	71.6029	30.0694			5.27105	-979.785	-3777.94			5.27105	-2993.17	-6428.27
5.28106	71.5645	29.71			5.28106	-952.422	-3814.7			5.28106	-2879.88	-6402.3
5.29106	71.5935	29.9252			5.29106	-1014.3	-3798.96			5.29106	-2922.66	-6393.23
5.30106	71.7378	30.7187			5.30106	-995.582	-3791.74			5.30106	-2852.83	-6518.06
5.31106	71.3798	30.0956			5.31106	-998.74	-3800.97			5.31106	-2958.23	-6414.46
5.32106	71.3097	30.4208			5.32106	-952.53	-3822.72			5.32106	-2879.19	-6377.25
5.33107	71.4079	29.8487			5.33107	-1010.94	-3808.23			5.33107	-2935.93	-6518.74
5.34107	71.6354	30.6647			5.34107	-991.785	-3807.8			5.34107	-2798.68	-6432.54
5.35107	71.5944	29.5119			5.35107	-979.192	-3787.4			5.35107	-2826.26	-6481.78
5.36107	71.5211	29.1898			5.36107	-994.379	-3805.18			5.36107	-2964.49	-6454.2
5.37107	71.3621	29.4257			5.37107	-978.466	-3760.18			5.37107	-2884.07	-6325.73
5.38108	71.5289	30.5299			5.38108	-968.972	-3774.36			5.38108	-2922.66	-6472.39
5.39108	71.24	30.2582			5.39108	-1035.92	-3792.35			5.39108	-3077.94	-6474.65
5.40108	71.5194	30.3351			5.40108	-1005.02	-3806.78			5.40108	-2973.42	-6415.93
5.41108	71.4921	30.3424			5.41108	-1011.74	-3770			5.41108	-2929.83	-6435.31
5.42108	71.7046	30.5453			5.42108	-966.715	-3761.42			5.42108	-2963.68	-6561.64
5.43109	71.1841	30.0518			5.43109	-967.688	-3791.73			5.43109	-2993.01	-6439.61
5.44109	71.8739	29.9389			5.44109	-995.537	-3793.59			5.44109	-2882.68	-6360.54
5.45109	71.3485	30.2764			5.45109	-959.981	-3763.37			5.45109	-2988.23	-6417.32
5.46109	71.2555	30.1949			5.46109	-980.322	-3757.75			5.46109	-3065.44	-6448.3
5.47109	71.3872	29.6194			5.47109	-1002.92	-3831.27			5.47109	-2772.6	-6412.41
5.4811	71.477	30.7309			5.4811	-1017.55	-3788.91			5.4811	-2920.22	-6435.46
5.4911	71.4735	29.567			5.4911	-1013.87	-3764.38			5.4911	-2992.9	-6519.62
5.5011	70.9186	29.6317			5.5011	-994.603	-3818.02			5.5011	-3043.97	-6539.07
5.5111	71.6652	29.0729			5.5111	-961.351	-3807.62			5.5111	-3040.31	-6476.64
5.5211	71.5457	29.4391			5.5211	-1015	-3772.08			5.5211	-2903.52	-6503.09
5.53111	71.4698	30.0929			5.53111	-985.142	-3748.03			5.53111	-2947.41	-6439.55
5.54111	71.2645	29.4165			5.54111	-1019.11	-3788.79			5.54111	-3074.24	-6506.94
5.55111	71.4378	29.6863			5.55111	-1003.56	-3754.41			5.55111	-2993.58	-6502.3
5.56111	71.5756	29.0617			5.56111	-982.327	-3795.85			5.56111	-3068.38	-6513.05
5.57111	71.497	29.0815			5.57111	-969.543	-3784.12			5.57111	-2851.45	-6610.05
5.58112	71.9055	29.5872			5.58112	-1023.1	-3708.73			5.58112	-2890.69	-6458.14
5.59112	71.4154	30.5599			5.59112	-975.835	-3745.09			5.59112	-2891.57	-6468.35
5.60112	71.272	28.6705			5.60112	-1004.65	-3761.63			5.60112	-3161.07	-6534.37
5.61112	71.6663	29.9655			5.61112	-990.766	-3790.46			5.61112	-2951.14	-6531.11
5.62112	72.2802	29.1036			5.62112	-939.491	-3754.17			5.62112	-2891.21	-6500.45
5.63113	71.618	29.0617			5.63113	-997.561	-3777.56			5.63113	-2728.42	-6411.71
5.64113	71.1825	29.2177			5.64113	-987.549	-3734.57			5.64113	-2971.25	-6494.17
5.65113	71.4277	29.4923			5.65113	-997.511	-3747.74			5.65113	-2893.08	-6573.25
5.66113	71.6403	29.4491			5.66113	-1010.95	-3783.2			5.66113	-2733.8	-6525.43
5.67113	71.5501	28.9252			5.67113	-944.632	-3745.7			5.67113	-2794.55	-6417.83
5.68114	71.7521	29.511			5.68114	-1012.64	-3782.24			5.68114	-3082.31	-6415.2
5.69114	71.1993	28.9979			5.69114	-979.436	-3731.56			5.69114	-2884.41	-6413.41
5.70114	71.8164	28.9257			5.70114	-955.377	-3766.36			5.70114	-2985.43	-6491.26
5.71114	71.9117	28.6378			5.71114	-1009.94	-3764.41			5.71114	-2886.37	-6448.52
5.72114	71.6377	29.351			5.72114	-940.899	-3771.37			5.72114	-2838.27	-6449.44
5.73115	71.6829	29.5916			5.73115	-983.431	-3775.31			5.73115	-2930.82	-6556.42
5.74115	71.6309	29.2127			5.74115	-1013.21	-3781.2			5.74115	-2972.62	-6457.68
5.75115	71.3336	29.0888			5.75115	-945.201	-3780.64			5.75115	-2962.83	-6504.01
5.76115	71.7432	29.4761			5.76115	-990.312	-3729.65			5.76115	-2910.94	-6497.9
5.77115	71.603	28.4502			5.77115	-996.906	-3741.24			5.77115	-3037.24	-6410.89
5.78116	71.5313	29.3451			5.78116	-940.181	-3784.33			5.78116	-2769.56	-6431.05
5.79116	71.4416	28.901			5.79116	-940.22	-3784.56			5.79116	-2846.39	-6518.47
5.80116	71.8081	28.886			5.80116	-1015.87	-3765.23			5.80116	-2849.66	-6508.64
5.81116	71.5075	29.2562			5.81116	-941.399	-3783.18			5.81116	-2790.27	-6479.1
5.82116	71.9045	29.8107			5.82116	-977.737	-3736.86			5.82116	-3077.8	-6334.29
5.83117	71.449	28.9102			5.83117	-1022.06	-3797.02			5.83117	-2864.22	-6422.93
5.84117	71.5123	29.2889			5.84117	-1015.31	-3838.98			5.84117	-3048.53	-6569.04
5.85117	71.6595	29.6252			5.85117	-959.388	-3764.81			5.85117	-2967.25	-6457.07
5.86117	71.7553	29.7178			5.86117	-989.928	-3750.04			5.86117	-3023.31	-6469.24
5.87117	71.7149	28.5846			5.87117	-994.44	-3741.87			5.87117	-2890.75	-6452.18
5.88118	71.8064	29.415			5.88118	-1046.85	-3772.75			5.88118	-2982.43	-6534.48
5.89118	71.5799	28.4494			5.89118	-944.645	-3745.29			5.89118	-2895.79	-6512.05
5.90118	71.5414	29.1351			5.90118	-991.618	-3773.15			5.90118	-2910.27	-6509.95
5.91118	71.7222	29.1974			5.91118	-981.544	-3687.54			5.91118	-2895.07	-6396.49
5.92118	71.6518	29.6274			5.92118	-969.568	-3807.02			5.92118	-2768.99	-6503.66
5.93119	71.8185	29.5936			5.93119	-978.501	-3746.78			5.93119	-3028.56	-6428.72
5.94119	71.2901	28.4828			5.94119	-939.879	-3707.35			5.94119	-2888.64	-6416.52
5.95119	71.4416	28.9889			5.95119	-971.947	-3734.79			5.95119	-2889.4	-6583.89
5.96119	71.5808	29.1454			5.96119	-929.054	-3722.35			5.96119	-3056.16	-6448.08
5.97119	71.3519	29.2224			5.97119	-1021.57	-3747.05			5.97119	-2933.08	-6416.95
5.9812	71.5662	29.3618			5.9812	-973.017	-3760.97			5.9812	-2966.19	-6463.85
5.9912	71.6094	29.2922			5.9912	-962.501	-3750.21			5.9912	-2897.96	-6607.24
6.0012	71.3335	29.7474			6.0012	-1000.32	-3795.68			6.0012	-3082.14	-6508.89
6.0112	71.6385	29.2088			6.0112	-1010.33	-3671.16			6.0112	-2872.38	-6494.47
6.0212	71.4249	29.8438			6.0212	-1048.17	-3721.98			6.0212	-3016.43	-6455.29
6.03121	71.4833	28.9075			6.03121	-1045.18	-3714.19			6.03121	-3046.81	-6516.54
6.04121	71.5656	29.75			6.04121	-1000.12	-3714.43			6.04121	-2916.59	-6444.27
6.05121	71.7375	29.5957			6.05121	-972.721	-3743.34			6.05121	-2889.55	-6494.76
6.06121	71.7198	28.9456			6.06121	-973.077	-3727.7			6.06121	-2953.53	-6420.06
6.07121	71.4888	29.0951			6.07121	-956.814	-3747.65			6.07121	-2791.88	-6470.71
6.08122	71.6573	29.7823			6.08122	-1025.07	-3727.48			6.08122	-2924.28	-6431.48
6.09122	71.5729	29.4945			6.09122	-995.331	-3699.23			6.09122	-2892.96	-6555.06
6.10122	71.8845	29.2524			6.10122	-965.711	-3745.03			6.10122	-3022.25	-6533.84
6.11122	71.6146	29.0702			6.11122	-996.555	-3701.01			6.11122	-2917.66	-6526.58
6.12122	71.5696	29.8566			6.12122	-983.132	-3698.35			6.12122	-2780.32	-6443.44
6.13123	71.5126	29.3826			6.13123	-954.559	-3703.3			6.13123	-2964.57	-6483.09
6.14123	71.5631	28.7601			6.14123	-962.885	-3719.59			6.14123	-2949.73	-6446.46
6.15123	71.4902	28.7015			6.15123	-967.841	-3731.44			6.15123	-3033.77	-6503.91
6.16123	71.2971	28.6425			6.16123	-1004.31	-3724.38			6.16123	-3037.29	-6605.35
6.17123	71.5099	29.5621			6.17123	-906.8	-3768.43			6.17123	-2935.24	-6623.71
6.18124	71.2986	29.3353			6.18124	-932.218	-3780.04			6.18124	-2888.39	-6595.89
6.19124	71.8159	29.4865			6.19124	-985.779	-3731.14			6.19124	-2910.05	-6494.05
6.20124	71.6179	29.3844			6.20124	-1023.37	-3758.75			6.20124	-2809.45	-6531.81
6.21124	71.3026	28.7619			6.21124	-939.316	-3780.29			6.21124	-3047.53	-6611.11
6.22124	71.6594	28.7014			6.22124	-936.692	-3818.83			6.22124	-3101.52	-6558.13
6.23125	71.7997	28.7133			6.23125	-943.491	-3769.44			6.23125	-3050.12	-6521.38
6.24125	71.5198	28.5265			6.24125	-968.191	-3735.11			6.24125	-2920.34	-6528.25
6.25125	71.2098	28.7549			6.25125	-972.694	-3763.48			6.25125	-3047.65	-6444.81
6.26125	71.83	29.4869			6.26125	-997.708	-3731.44			6.26125	-2934.34	-6467.96
6.27125	71.6349	29.1026			6.27125	-995.749	-3740.81			6.27125	-2897.09	-6453.16
6.28126	71.3602	28.7705			6.28126	-975.766	-3728.14			6.28126	-2841.63	-6494.08
6.29126	71.8799	28.9148			6.29126	-1016.53	-3799.88			6.29126	-2912.09	-6530.37
6.30126	71.3909	28.2613			6.30126	-977.621	-3758.18			6.30126	-2878.48	-6377.46
6.31126	71.7339	29.0953			6.31126	-1059.9	-3750.07			6.31126	-2897.72	-6474.19
6.32126	71.3161	28.5016			6.32126	-993.868	-3748.02			6.32126	-3082.25	-6511.87
6.33127	71.1347	29.3067			6.33127	-951.49	-3765.74			6.33127	-2784.92	-6535.49
6.34127	71.765	28.8805			6.34127	-1003.01	-3797.7			6.34127	-2981.1	-6596.63
6.35127	71.2703	28.7289			6.35127	-926.839	-3745.12			6.35127	-3037.15	-6537.43
6.36127	71.3834	28.5318			6.36127	-995.802	-3736.31			6.36127	-2941.28	-6462.04
6.37127	71.5812	28.5753			6.37127	-995.217	-3743.15			6.37127	-2928.67	-6404.14
6.38128	71.5537	28.5803			6.38128	-950.94	-3787.39			6.38128	-3049.76	-6451.26
6.39128	71.6262	28.4043			6.39128	-974.315	-3827.68			6.39128	-3043.39	-6505.7
6.40128	71.6208	28.9234			6.40128	-1044.61	-3805.78			6.40128	-2854.2	-6530.37
6.41128	71.734	28.5773			6.41128	-951.817	-3806.06			6.41128	-2937.43	-6451.13
6.42128	71.5095	28.7018			6.42128	-1010.47	-3831.88			6.42128	-2974.56	-6440.1
6.43129	71.3578	28.8319			6.43129	-957.096	-3810.15			6.43129	-3017.99	-6562.05
6.44129	71.4777	29.1027			6.44129	-991.552	-3747.97			6.44129	-2945.2	-6448.19
6.45129	71.5633	29.544			6.45129	-967.341	-3787.28			6.45129	-2899.36	-6499.73
6.46129	71.209	29.4953			6.46129	-986.059	-3787.08			6.46129	-2877.83	-6543.63
6.47129	71.6139	28.8742			6.47129	-989.9	-3788.9			6.47129	-2844.3	-6538.06
6.4813	71.5403	29.0442			6.4813	-1018.15	-3788.34			6.4813	-3090.03	-6465.26
6.4913	71.5485	28.723			6.4913	-1003.96	-3821.65			6.4913	-2834.53	-6515.13
6.5013	71.3648	28.6059			6.5013	-982.623	-3840.71			6.5013	-2958.28	-6585.48
6.5113	71.6874	29.3019			6.5113	-1063.22	-3821.99			6.5113	-2958.49	-6501.58
6.5213	71.6215	27.8538			6.5213	-1010.49	-3860.94			6.5213	-2894.63	-6488.5
[truncated: 348 more rows]

## Sheet: Supplementary Fig. 5
Supplementary Fig. 5b				Supplementary Fig. 5c				Supplementary Fig. 5d				Supplementary Fig. 5e				Supplementary Fig. 5f				Supplementary Fig. 5g
[truncated: 6 more rows]

[truncated: 2 more sheets: Supplementary Fig. 6, Supplementary Fig. 7]
